# Supplementary material for: Identifying enhancer-driven subtype-specific prognostic markers in breast cancer based on multi-omics data
Source: Front Immunol. 2022 Oct 11;13:990143. doi: 10.3389/fimmu.2022.990143 (PMC9592759; doi:10.3389/fimmu.2022.990143)
Supplement: Supplementary file 1 [file DataSheet_1.xlsx]

## Sheet: Basal_enhancer_target
enhancer	CNV.status	ENSG ID	Symbol ID	subtype
chr11:67629554-67630171	Amplification	ENSG00000132744	ACY3	Basal-like
chr11:67630507-67630773	Amplification	ENSG00000132744	ACY3	Basal-like
chr11:67630857-67631027	Amplification	ENSG00000132744	ACY3	Basal-like
chr11:69639250-69639507	Amplification	ENSG00000149716	LTO1	Basal-like
chr11:69640710-69640914	Amplification	ENSG00000149716	LTO1	Basal-like
chr11:69641216-69641889	Amplification	ENSG00000149716	LTO1	Basal-like
chr11:69643141-69643300	Amplification	ENSG00000149716	LTO1	Basal-like
chr11:69654070-69654462	Amplification	ENSG00000162344	FGF19	Basal-like
chr11:69655130-69655691	Amplification	ENSG00000162344	FGF19	Basal-like
chr11:69674914-69675351	Amplification	ENSG00000162344	FGF19	Basal-like
chr11:69675554-69675881	Amplification	ENSG00000149716	LTO1	Basal-like
chr1:1724374-1724625	Deletion	ENSG00000008130	NADK	Basal-like
chr1:1738962-1739119	Deletion	ENSG00000008130	NADK	Basal-like
chr1:1745668-1745860	Deletion	ENSG00000008130	NADK	Basal-like
chr1:1745927-1746357	Deletion	ENSG00000008130	NADK	Basal-like
chr1:201114397-201114874	Amplification	ENSG00000116857	TMEM9	Basal-like
chr1:201954880-201955127	Amplification	ENSG00000163435	ELF3	Basal-like
chr1:201955522-201955874	Amplification	ENSG00000163435	ELF3	Basal-like
chr1:201982686-201983347	Amplification	ENSG00000163435	ELF3	Basal-like
chr1:202018112-202018456	Amplification	ENSG00000163435	ELF3	Basal-like
chr1:202018575-202018780	Amplification	ENSG00000163435	ELF3	Basal-like
chr1:202035102-202035378	Amplification	ENSG00000163435	ELF3	Basal-like
chr1:202046588-202047103	Amplification	ENSG00000163435	ELF3	Basal-like
chr1:202057165-202057421	Amplification	ENSG00000163435	ELF3	Basal-like
chr1:202106087-202106402	Amplification	ENSG00000163435	ELF3	Basal-like
chr1:202106652-202106919	Amplification	ENSG00000163435	ELF3	Basal-like
chr1:202107062-202107379	Amplification	ENSG00000163435	ELF3	Basal-like
chr1:202107538-202107836	Amplification	ENSG00000163435	ELF3	Basal-like
chr1:202112765-202112965	Amplification	ENSG00000143862	ARL8A	Basal-like
chr1:202113210-202113844	Amplification	ENSG00000143862	ARL8A	Basal-like
chr1:202131506-202132043	Amplification	ENSG00000143862	ARL8A	Basal-like
chr1:202132205-202132620	Amplification	ENSG00000143862	ARL8A	Basal-like
chr1:202144818-202145031	Amplification	ENSG00000143862	ARL8A	Basal-like
chr1:202810978-202811175	Amplification	ENSG00000117139	KDM5B	Basal-like
chr1:203006458-203006608	Amplification	ENSG00000143847	PPFIA4	Basal-like
chr1:203006808-203007263	Amplification	ENSG00000143847	PPFIA4	Basal-like
chr1:203007396-203007936	Amplification	ENSG00000143847	PPFIA4	Basal-like
chr1:203026078-203026357	Amplification	ENSG00000143847	PPFIA4	Basal-like
chr1:203089631-203089927	Amplification	ENSG00000143847	PPFIA4	Basal-like
chr1:203128347-203128506	Amplification	ENSG00000133055	MYBPH	Basal-like
chr1:203267490-203267679	Amplification	ENSG00000133055	MYBPH	Basal-like
chr1:203861580-203862246	Amplification	ENSG00000058673	ZC3H11A	Basal-like
chr1:204073151-204073899	Amplification	ENSG00000143845	ETNK2	Basal-like
chr1:204074192-204074338	Amplification	ENSG00000143845	ETNK2	Basal-like
chr1:204129259-204130313	Amplification	ENSG00000143845	ETNK2	Basal-like
chr1:204140966-204141150	Amplification	ENSG00000170498	KISS1	Basal-like
chr1:204151514-204152145	Amplification	ENSG00000170498	KISS1	Basal-like
chr1:204213720-204214063	Amplification	ENSG00000143845	ETNK2	Basal-like
chr1:204214246-204214392	Amplification	ENSG00000143845	ETNK2	Basal-like
chr1:204226324-204226493	Amplification	ENSG00000143845	ETNK2	Basal-like
chr1:204287024-204287182	Amplification	ENSG00000170498	KISS1	Basal-like
chr1:205321400-205321702	Amplification	ENSG00000162873	KLHDC8A	Basal-like
chr1:207052633-207052902	Amplification	ENSG00000182795	C1orf116	Basal-like
chr1:207053253-207053616	Amplification	ENSG00000182795	C1orf116	Basal-like
chr1:207868443-207868618	Amplification	ENSG00000174059	CD34	Basal-like
chr1:207868839-207869103	Amplification	ENSG00000174059	CD34	Basal-like
chr1:207963286-207963653	Amplification	ENSG00000174059	CD34	Basal-like
chr1:210292382-210292597	Amplification	ENSG00000082497	SERTAD4	Basal-like
chr1:210328924-210329530	Amplification	ENSG00000082497	SERTAD4	Basal-like
chr1:211382491-211382675	Amplification	ENSG00000082512	TRAF5	Basal-like
chr1:211382818-211383213	Amplification	ENSG00000082512	TRAF5	Basal-like
chr1:211736129-211736367	Amplification	ENSG00000123684	LPGAT1	Basal-like
chr1:212791582-212791774	Amplification	ENSG00000203705	TATDN3	Basal-like
chr1:212857838-212858063	Amplification	ENSG00000203705	TATDN3	Basal-like
chr1:212858273-212858682	Amplification	ENSG00000203705	TATDN3	Basal-like
chr1:213051001-213051185	Amplification	ENSG00000174606	ANGEL2	Basal-like
chr1:213051310-213051548	Amplification	ENSG00000174606	ANGEL2	Basal-like
chr1:220786976-220787308	Amplification	ENSG00000136630	HLX	Basal-like
chr1:223364250-223364401	Amplification	ENSG00000178395	CCDC185	Basal-like
chr1:224356914-224357447	Amplification	ENSG00000162923	WDR26	Basal-like
chr1:225875712-225876012	Amplification	ENSG00000143768	LEFTY2	Basal-like
chr1:225882015-225882419	Amplification	ENSG00000143768	LEFTY2	Basal-like
chr1:225882626-225882835	Amplification	ENSG00000143768	LEFTY2	Basal-like
chr1:225882968-225883119	Amplification	ENSG00000143768	LEFTY2	Basal-like
chr1:225923826-225924240	Amplification	ENSG00000143768	LEFTY2	Basal-like
chr1:225924451-225924763	Amplification	ENSG00000143768	LEFTY2	Basal-like
chr1:225998951-225999345	Amplification	ENSG00000143768	LEFTY2	Basal-like
chr1:226061841-226062477	Amplification	ENSG00000143751	SDE2	Basal-like
chr1:226062824-226063272	Amplification	ENSG00000143751	SDE2	Basal-like
chr1:228378537-228378736	Amplification	ENSG00000154370	TRIM11	Basal-like
chr1:228457253-228457451	Amplification	ENSG00000154370	TRIM11	Basal-like
chr1:228457626-228457845	Amplification	ENSG00000154370	TRIM11	Basal-like
chr1:228458377-228458642	Amplification	ENSG00000154370	TRIM11	Basal-like
chr1:228486967-228487916	Amplification	ENSG00000154370	TRIM11	Basal-like
chr1:229508061-229508323	Amplification	ENSG00000135776	ABCB10	Basal-like
chr1:229508490-229508775	Amplification	ENSG00000135776	ABCB10	Basal-like
chr1:229558141-229558969	Amplification	ENSG00000135801	TAF5L	Basal-like
chr1:229625753-229626096	Amplification	ENSG00000135763	URB2	Basal-like
chr1:229626235-229626472	Amplification	ENSG00000135801	TAF5L	Basal-like
chr1:230978458-230978784	Amplification	ENSG00000173409	ARV1	Basal-like
chr1:230979154-230979300	Amplification	ENSG00000143643	TTC13	Basal-like
chr1:231337663-231337814	Amplification	ENSG00000135766	EGLN1	Basal-like
chr1:231338012-231338471	Amplification	ENSG00000135766	EGLN1	Basal-like
chr1:231422410-231422666	Amplification	ENSG00000135766	EGLN1	Basal-like
chr1:233295498-233295657	Amplification	ENSG00000143674	MAP3K21	Basal-like
chr1:235367459-235367712	Amplification	ENSG00000152904	GGPS1	Basal-like
chr1:241519099-241519741	Amplification	ENSG00000117009	KMO	Basal-like
chr1:241945120-241945286	Amplification	ENSG00000196289	BECN2	Basal-like
chr1:247332112-247332359	Amplification	ENSG00000162714	ZNF496	Basal-like
chr16:11256332-11256799	Amplification	ENSG00000185338	SOCS1	Basal-like
chr16:11303674-11303859	Amplification	ENSG00000185338	SOCS1	Basal-like
chr16:11312552-11312698	Amplification	ENSG00000185338	SOCS1	Basal-like
chr16:11345498-11345800	Amplification	ENSG00000185338	SOCS1	Basal-like
chr16:1153126-1153389	Amplification	ENSG00000184471	C1QTNF8	Basal-like
chr16:11742057-11742780	Amplification	ENSG00000122299	ZC3H7A	Basal-like
chr16:11743225-11743434	Amplification	ENSG00000122299	ZC3H7A	Basal-like
chr16:11796722-11797282	Amplification	ENSG00000171490	RSL1D1	Basal-like
chr16:11797572-11797855	Amplification	ENSG00000122299	ZC3H7A	Basal-like
chr16:11851709-11852163	Amplification	ENSG00000171490	RSL1D1	Basal-like
chr16:11914968-11915943	Amplification	ENSG00000171490	RSL1D1	Basal-like
chr16:11916323-11916594	Amplification	ENSG00000171490	RSL1D1	Basal-like
chr16:11976776-11976969	Amplification	ENSG00000234719	NPIPB2	Basal-like
chr16:1288038-1288515	Amplification	ENSG00000103275	UBE2I	Basal-like
chr16:1296749-1296915	Amplification	ENSG00000103275	UBE2I	Basal-like
chr16:1297255-1297486	Amplification	ENSG00000103275	UBE2I	Basal-like
chr16:1308726-1308986	Amplification	ENSG00000007516	BAIAP3	Basal-like
chr16:1309178-1310134	Amplification	ENSG00000007516	BAIAP3	Basal-like
chr16:1351479-1351804	Amplification	ENSG00000103275	UBE2I	Basal-like
chr16:1351983-1352154	Amplification	ENSG00000103275	UBE2I	Basal-like
chr16:1379162-1379640	Amplification	ENSG00000103275	UBE2I	Basal-like
chr16:138142-138415	Amplification	ENSG00000007384	RHBDF1	Basal-like
chr16:138811-139196	Amplification	ENSG00000007384	RHBDF1	Basal-like
chr16:1414065-1414649	Amplification	ENSG00000007516	BAIAP3	Basal-like
chr16:1420414-1420692	Amplification	ENSG00000007516	BAIAP3	Basal-like
chr16:1420896-1421437	Amplification	ENSG00000007516	BAIAP3	Basal-like
chr16:1475105-1475520	Amplification	ENSG00000100726	TELO2	Basal-like
chr16:1610474-1610674	Amplification	ENSG00000007545	CRAMP1	Basal-like
chr16:1610889-1611193	Amplification	ENSG00000007545	CRAMP1	Basal-like
chr16:1611429-1611588	Amplification	ENSG00000007545	CRAMP1	Basal-like
chr16:1678300-1678896	Amplification	ENSG00000007545	CRAMP1	Basal-like
chr16:1688204-1688405	Amplification	ENSG00000007545	CRAMP1	Basal-like
chr16:1705726-1706080	Amplification	ENSG00000007545	CRAMP1	Basal-like
chr16:1706272-1706613	Amplification	ENSG00000007545	CRAMP1	Basal-like
chr16:1773197-1773516	Amplification	ENSG00000074071	MRPS34	Basal-like
chr16:1781979-1782525	Amplification	ENSG00000074071	MRPS34	Basal-like
chr16:1783007-1783385	Amplification	ENSG00000074071	MRPS34	Basal-like
chr16:181244-181493	Amplification	ENSG00000206177	HBM	Basal-like
chr16:1826370-1826828	Amplification	ENSG00000074071	MRPS34	Basal-like
chr16:1826922-1827186	Amplification	ENSG00000074071	MRPS34	Basal-like
chr16:1827249-1827719	Amplification	ENSG00000074071	MRPS34	Basal-like
chr16:2128536-2128709	Amplification	ENSG00000167964	RAB26	Basal-like
chr16:2135705-2135903	Amplification	ENSG00000167964	RAB26	Basal-like
chr16:2136336-2136482	Amplification	ENSG00000167964	RAB26	Basal-like
chr16:2148225-2148549	Amplification	ENSG00000184207	PGP	Basal-like
chr16:2148702-2148924	Amplification	ENSG00000184207	PGP	Basal-like
chr16:2154860-2155329	Amplification	ENSG00000167964	RAB26	Basal-like
chr16:2155781-2156020	Amplification	ENSG00000167964	RAB26	Basal-like
chr16:2196096-2196293	Amplification	ENSG00000167964	RAB26	Basal-like
chr16:2196414-2196712	Amplification	ENSG00000167964	RAB26	Basal-like
chr16:2205164-2205723	Amplification	ENSG00000167964	RAB26	Basal-like
chr16:2214302-2214746	Amplification	ENSG00000167964	RAB26	Basal-like
chr16:2215260-2215614	Amplification	ENSG00000167964	RAB26	Basal-like
chr16:2216137-2216336	Amplification	ENSG00000167964	RAB26	Basal-like
chr16:2223629-2224159	Amplification	ENSG00000167964	RAB26	Basal-like
chr16:2251061-2251557	Amplification	ENSG00000184207	PGP	Basal-like
chr16:2267595-2267834	Amplification	ENSG00000184207	PGP	Basal-like
chr16:2267944-2268788	Amplification	ENSG00000184207	PGP	Basal-like
chr16:2268920-2269079	Amplification	ENSG00000184207	PGP	Basal-like
chr16:228869-229472	Amplification	ENSG00000206177	HBM	Basal-like
chr16:2329325-2329582	Amplification	ENSG00000167969	ECI1	Basal-like
chr16:2329981-2330159	Amplification	ENSG00000167969	ECI1	Basal-like
chr16:234370-234700	Amplification	ENSG00000206177	HBM	Basal-like
chr16:234842-235398	Amplification	ENSG00000206177	HBM	Basal-like
chr16:2751626-2752241	Amplification	ENSG00000007038	PRSS21	Basal-like
chr16:2752358-2753317	Amplification	ENSG00000007038	PRSS21	Basal-like
chr16:2776923-2778149	Amplification	ENSG00000007038	PRSS21	Basal-like
chr16:280369-280742	Amplification	ENSG00000076344	RGS11	Basal-like
chr16:280797-280948	Amplification	ENSG00000076344	RGS11	Basal-like
chr16:2829716-2829978	Amplification	ENSG00000007038	PRSS21	Basal-like
chr16:2830140-2830736	Amplification	ENSG00000007038	PRSS21	Basal-like
chr16:2857603-2857922	Amplification	ENSG00000007038	PRSS21	Basal-like
chr16:2858305-2858607	Amplification	ENSG00000007038	PRSS21	Basal-like
chr16:2858788-2859007	Amplification	ENSG00000007038	PRSS21	Basal-like
chr16:2868201-2868514	Amplification	ENSG00000007038	PRSS21	Basal-like
chr16:2874543-2874934	Amplification	ENSG00000007038	PRSS21	Basal-like
chr16:2882346-2882593	Amplification	ENSG00000007038	PRSS21	Basal-like
chr16:2882819-2883099	Amplification	ENSG00000007038	PRSS21	Basal-like
chr16:2883283-2883658	Amplification	ENSG00000007038	PRSS21	Basal-like
chr16:2904405-2905367	Amplification	ENSG00000007038	PRSS21	Basal-like
chr16:2911948-2912488	Amplification	ENSG00000007038	PRSS21	Basal-like
chr16:2963635-2963992	Amplification	ENSG00000162076	FLYWCH2	Basal-like
chr16:2964627-2964773	Amplification	ENSG00000162076	FLYWCH2	Basal-like
chr16:2968707-2968894	Amplification	ENSG00000162076	FLYWCH2	Basal-like
chr16:2969373-2969729	Amplification	ENSG00000162076	FLYWCH2	Basal-like
chr16:2969889-2970106	Amplification	ENSG00000162076	FLYWCH2	Basal-like
chr16:2980125-2980370	Amplification	ENSG00000162076	FLYWCH2	Basal-like
chr16:2980591-2981000	Amplification	ENSG00000162076	FLYWCH2	Basal-like
chr16:3004204-3005139	Amplification	ENSG00000184697	CLDN6	Basal-like
chr16:3009635-3009894	Amplification	ENSG00000184697	CLDN6	Basal-like
chr16:3010168-3010422	Amplification	ENSG00000184697	CLDN6	Basal-like
chr16:3020377-3020917	Amplification	ENSG00000184697	CLDN6	Basal-like
chr16:3021084-3021380	Amplification	ENSG00000184697	CLDN6	Basal-like
chr16:3024036-3024319	Amplification	ENSG00000184697	CLDN6	Basal-like
chr16:3036473-3037015	Amplification	ENSG00000184697	CLDN6	Basal-like
chr16:3045381-3046416	Amplification	ENSG00000184697	CLDN6	Basal-like
chr16:3058891-3059355	Amplification	ENSG00000184697	CLDN6	Basal-like
chr16:3059632-3059805	Amplification	ENSG00000184697	CLDN6	Basal-like
chr16:3106153-3106565	Amplification	ENSG00000184697	CLDN6	Basal-like
chr16:3106927-3107118	Amplification	ENSG00000184697	CLDN6	Basal-like
chr16:3112613-3112918	Amplification	ENSG00000184697	CLDN6	Basal-like
chr16:3124075-3124257	Amplification	ENSG00000168124	OR1F1	Basal-like
chr16:3124463-3124629	Amplification	ENSG00000168124	OR1F1	Basal-like
chr16:3124680-3125082	Amplification	ENSG00000168124	OR1F1	Basal-like
chr16:3134462-3134842	Amplification	ENSG00000168124	OR1F1	Basal-like
chr16:3135150-3135469	Amplification	ENSG00000168124	OR1F1	Basal-like
chr16:3149986-3150514	Amplification	ENSG00000168124	OR1F1	Basal-like
chr16:3158213-3158718	Amplification	ENSG00000168124	OR1F1	Basal-like
chr16:3159071-3159332	Amplification	ENSG00000168124	OR1F1	Basal-like
chr16:316465-316805	Amplification	ENSG00000076344	RGS11	Basal-like
chr16:317271-317483	Amplification	ENSG00000076344	RGS11	Basal-like
chr16:3182796-3182942	Amplification	ENSG00000168124	OR1F1	Basal-like
chr16:3183056-3183323	Amplification	ENSG00000168124	OR1F1	Basal-like
chr16:3183500-3183646	Amplification	ENSG00000168124	OR1F1	Basal-like
chr16:3234785-3235070	Amplification	ENSG00000168124	OR1F1	Basal-like
chr16:3235169-3235460	Amplification	ENSG00000168124	OR1F1	Basal-like
chr16:324903-325066	Amplification	ENSG00000076344	RGS11	Basal-like
chr16:3263949-3264486	Amplification	ENSG00000168124	OR1F1	Basal-like
chr16:3264763-3265064	Amplification	ENSG00000168124	OR1F1	Basal-like
chr16:326697-326843	Amplification	ENSG00000076344	RGS11	Basal-like
chr16:327524-327737	Amplification	ENSG00000076344	RGS11	Basal-like
chr16:3282908-3283307	Amplification	ENSG00000168124	OR1F1	Basal-like
chr16:3283493-3283914	Amplification	ENSG00000168124	OR1F1	Basal-like
chr16:3400607-3400954	Amplification	ENSG00000162086	ZNF75A	Basal-like
chr16:3401225-3401572	Amplification	ENSG00000162086	ZNF75A	Basal-like
chr16:3501003-3501296	Amplification	ENSG00000167984	NLRC3	Basal-like
chr16:351941-352687	Amplification	ENSG00000076344	RGS11	Basal-like
chr16:353313-353502	Amplification	ENSG00000076344	RGS11	Basal-like
chr16:3611252-3611525	Amplification	ENSG00000167984	NLRC3	Basal-like
chr16:3611799-3612169	Amplification	ENSG00000167984	NLRC3	Basal-like
chr16:370230-370483	Amplification	ENSG00000129925	PGAP6	Basal-like
chr16:381206-381462	Amplification	ENSG00000103202	NME4	Basal-like
chr16:381542-381930	Amplification	ENSG00000103202	NME4	Basal-like
chr16:382144-382457	Amplification	ENSG00000103202	NME4	Basal-like
chr16:397252-397502	Amplification	ENSG00000129925	PGAP6	Basal-like
chr16:401451-401691	Amplification	ENSG00000129925	PGAP6	Basal-like
chr16:401899-402200	Amplification	ENSG00000129925	PGAP6	Basal-like
chr16:402311-402482	Amplification	ENSG00000129925	PGAP6	Basal-like
chr16:425337-425508	Amplification	ENSG00000129925	PGAP6	Basal-like
chr16:425624-426314	Amplification	ENSG00000129925	PGAP6	Basal-like
chr16:4315720-4315899	Amplification	ENSG00000168140	VASN	Basal-like
chr16:4316060-4316216	Amplification	ENSG00000168140	VASN	Basal-like
chr16:4316276-4316438	Amplification	ENSG00000168140	VASN	Basal-like
chr16:4350892-4351305	Amplification	ENSG00000168140	VASN	Basal-like
chr16:4415930-4416595	Amplification	ENSG00000168140	VASN	Basal-like
chr16:4425227-4425805	Amplification	ENSG00000168140	VASN	Basal-like
chr16:4425890-4426144	Amplification	ENSG00000168140	VASN	Basal-like
chr16:4474214-4474567	Amplification	ENSG00000089486	CDIP1	Basal-like
chr16:4475024-4475197	Amplification	ENSG00000089486	CDIP1	Basal-like
chr16:4476509-4476881	Amplification	ENSG00000089486	CDIP1	Basal-like
chr16:450322-450603	Amplification	ENSG00000129925	PGAP6	Basal-like
chr16:451266-451617	Amplification	ENSG00000129925	PGAP6	Basal-like
chr16:4614161-4614824	Amplification	ENSG00000168101	NUDT16L1	Basal-like
chr16:4615129-4615279	Amplification	ENSG00000168101	NUDT16L1	Basal-like
chr16:4616602-4616924	Amplification	ENSG00000168101	NUDT16L1	Basal-like
chr16:4624379-4624655	Amplification	ENSG00000168101	NUDT16L1	Basal-like
chr16:4624845-4625444	Amplification	ENSG00000168101	NUDT16L1	Basal-like
chr16:4680289-4680622	Amplification	ENSG00000168101	NUDT16L1	Basal-like
chr16:4733854-4734243	Amplification	ENSG00000168101	NUDT16L1	Basal-like
chr16:4734583-4734833	Amplification	ENSG00000168101	NUDT16L1	Basal-like
chr16:4766803-4767180	Amplification	ENSG00000168101	NUDT16L1	Basal-like
chr16:4767359-4767581	Amplification	ENSG00000168101	NUDT16L1	Basal-like
chr16:4768509-4768669	Amplification	ENSG00000168101	NUDT16L1	Basal-like
chr16:4936078-4936305	Amplification	ENSG00000103184	SEC14L5	Basal-like
chr16:4936827-4937073	Amplification	ENSG00000103184	SEC14L5	Basal-like
chr16:4944637-4944831	Amplification	ENSG00000103184	SEC14L5	Basal-like
chr16:4957381-4957746	Amplification	ENSG00000103184	SEC14L5	Basal-like
chr16:5033426-5033601	Amplification	ENSG00000103184	SEC14L5	Basal-like
chr16:5033660-5033881	Amplification	ENSG00000103184	SEC14L5	Basal-like
chr16:5071853-5072100	Amplification	ENSG00000153446	C16orf89	Basal-like
chr16:5097238-5097781	Amplification	ENSG00000153446	C16orf89	Basal-like
chr16:5098633-5098922	Amplification	ENSG00000153446	C16orf89	Basal-like
chr16:53148-53548	Amplification	ENSG00000007384	RHBDF1	Basal-like
chr16:53927-54223	Amplification	ENSG00000007384	RHBDF1	Basal-like
chr16:569586-569937	Amplification	ENSG00000197562	RAB40C	Basal-like
chr16:569999-570320	Amplification	ENSG00000197562	RAB40C	Basal-like
chr16:588527-589518	Amplification	ENSG00000172366	MCRIP2	Basal-like
chr16:589619-589828	Amplification	ENSG00000172366	MCRIP2	Basal-like
chr16:590183-590489	Amplification	ENSG00000172366	MCRIP2	Basal-like
chr16:635940-636299	Amplification	ENSG00000197562	RAB40C	Basal-like
chr16:636388-636737	Amplification	ENSG00000197562	RAB40C	Basal-like
chr16:636812-637009	Amplification	ENSG00000197562	RAB40C	Basal-like
chr16:641442-641637	Amplification	ENSG00000197562	RAB40C	Basal-like
chr16:641887-642343	Amplification	ENSG00000197562	RAB40C	Basal-like
chr16:642508-642796	Amplification	ENSG00000197562	RAB40C	Basal-like
chr16:661145-661441	Amplification	ENSG00000197562	RAB40C	Basal-like
chr16:668133-668625	Amplification	ENSG00000197562	RAB40C	Basal-like
chr16:679546-679787	Amplification	ENSG00000197562	RAB40C	Basal-like
chr16:680102-680347	Amplification	ENSG00000197562	RAB40C	Basal-like
chr16:680464-680720	Amplification	ENSG00000197562	RAB40C	Basal-like
chr16:683830-684321	Amplification	ENSG00000197562	RAB40C	Basal-like
chr16:690011-690367	Amplification	ENSG00000172366	MCRIP2	Basal-like
chr16:695536-695691	Amplification	ENSG00000172366	MCRIP2	Basal-like
chr16:705129-705310	Amplification	ENSG00000172366	MCRIP2	Basal-like
chr16:705450-705784	Amplification	ENSG00000172366	MCRIP2	Basal-like
chr16:71206-71458	Amplification	ENSG00000103152	MPG	Basal-like
chr16:715132-715780	Amplification	ENSG00000172366	MCRIP2	Basal-like
chr16:71723-71952	Amplification	ENSG00000103152	MPG	Basal-like
chr16:72050-72520	Amplification	ENSG00000103152	MPG	Basal-like
chr16:720652-721394	Amplification	ENSG00000172366	MCRIP2	Basal-like
chr16:727035-728274	Amplification	ENSG00000172366	MCRIP2	Basal-like
chr16:72750-72931	Amplification	ENSG00000103152	MPG	Basal-like
chr16:77668-78096	Amplification	ENSG00000007384	RHBDF1	Basal-like
chr16:78241-78565	Amplification	ENSG00000007384	RHBDF1	Basal-like
chr16:787958-788370	Amplification	ENSG00000103245	CIAO3	Basal-like
chr16:788685-788991	Amplification	ENSG00000103245	CIAO3	Basal-like
chr16:80614276-80614485	Deletion	ENSG00000168589	DYNLRB2	Basal-like
chr16:807205-807772	Amplification	ENSG00000103245	CIAO3	Basal-like
chr16:81006531-81007426	Deletion	ENSG00000140905	GCSH	Basal-like
chr16:81007638-81007793	Deletion	ENSG00000140905	GCSH	Basal-like
chr16:81035855-81036395	Deletion	ENSG00000140905	GCSH	Basal-like
chr16:81076890-81077209	Deletion	ENSG00000140905	GCSH	Basal-like
chr16:81077311-81077724	Deletion	ENSG00000140905	GCSH	Basal-like
chr16:81096783-81097018	Deletion	ENSG00000140905	GCSH	Basal-like
chr16:81136755-81137010	Deletion	ENSG00000140905	GCSH	Basal-like
chr16:81181539-81181701	Deletion	ENSG00000140905	GCSH	Basal-like
chr16:83946661-83946815	Deletion	ENSG00000166558	SLC38A8	Basal-like
chr16:83947368-83947538	Deletion	ENSG00000166558	SLC38A8	Basal-like
chr16:83953249-83954133	Deletion	ENSG00000103150	MLYCD	Basal-like
chr16:83968266-83968428	Deletion	ENSG00000103150	MLYCD	Basal-like
chr16:84116444-84116897	Deletion	ENSG00000140955	ADAD2	Basal-like
chr16:84117027-84117446	Deletion	ENSG00000140943	MBTPS1	Basal-like
chr16:84144692-84145136	Deletion	ENSG00000140943	MBTPS1	Basal-like
chr16:84176712-84177050	Deletion	ENSG00000140955	ADAD2	Basal-like
chr16:84186593-84187058	Deletion	ENSG00000140955	ADAD2	Basal-like
chr16:84648480-84648952	Deletion	ENSG00000103187	COTL1	Basal-like
chr16:85659007-85659165	Deletion	ENSG00000154102	C16orf74	Basal-like
chr16:85688663-85688965	Deletion	ENSG00000154102	C16orf74	Basal-like
chr16:85689259-85689433	Deletion	ENSG00000154102	C16orf74	Basal-like
chr16:85746779-85746926	Deletion	ENSG00000131143	COX4I1	Basal-like
chr16:85750731-85751057	Deletion	ENSG00000131143	COX4I1	Basal-like
chr16:85891686-85891930	Deletion	ENSG00000131143	COX4I1	Basal-like
chr16:87317024-87317371	Deletion	ENSG00000103264	FBXO31	Basal-like
chr16:87317460-87317855	Deletion	ENSG00000103264	FBXO31	Basal-like
chr16:87383018-87383236	Deletion	ENSG00000131152	AC010531.1	Basal-like
chr16:87383348-87383759	Deletion	ENSG00000131152	AC010531.1	Basal-like
chr16:87383867-87384013	Deletion	ENSG00000131152	AC010531.1	Basal-like
chr16:87384189-87384690	Deletion	ENSG00000131152	AC010531.1	Basal-like
chr16:87391592-87392084	Deletion	ENSG00000131152	AC010531.1	Basal-like
chr16:87392363-87392899	Deletion	ENSG00000131152	AC010531.1	Basal-like
chr16:87777809-87778037	Deletion	ENSG00000103257	SLC7A5	Basal-like
chr16:87789364-87790022	Deletion	ENSG00000103257	SLC7A5	Basal-like
chr16:87790279-87790667	Deletion	ENSG00000103257	SLC7A5	Basal-like
chr16:87806449-87806929	Deletion	ENSG00000103257	SLC7A5	Basal-like
chr16:87853860-87854146	Deletion	ENSG00000174990	CA5A	Basal-like
chr16:87854574-87854753	Deletion	ENSG00000174990	CA5A	Basal-like
chr16:87868019-87868165	Deletion	ENSG00000174990	CA5A	Basal-like
chr16:87868325-87868472	Deletion	ENSG00000174990	CA5A	Basal-like
chr16:87868826-87868988	Deletion	ENSG00000174990	CA5A	Basal-like
chr16:87869186-87869456	Deletion	ENSG00000174990	CA5A	Basal-like
chr16:87945167-87945790	Deletion	ENSG00000174990	CA5A	Basal-like
chr16:87946079-87946245	Deletion	ENSG00000174990	CA5A	Basal-like
chr16:87950544-87950951	Deletion	ENSG00000174990	CA5A	Basal-like
chr16:87951068-87951332	Deletion	ENSG00000174990	CA5A	Basal-like
chr16:87951540-87952123	Deletion	ENSG00000174990	CA5A	Basal-like
chr16:88533832-88534182	Deletion	ENSG00000158545	ZC3H18	Basal-like
chr16:88534291-88534950	Deletion	ENSG00000158545	ZC3H18	Basal-like
chr16:88569749-88570097	Deletion	ENSG00000158545	ZC3H18	Basal-like
chr16:88570412-88570893	Deletion	ENSG00000051523	CYBA	Basal-like
chr16:88633879-88634217	Deletion	ENSG00000158545	ZC3H18	Basal-like
chr16:88634570-88634887	Deletion	ENSG00000158545	ZC3H18	Basal-like
chr16:88650606-88651044	Deletion	ENSG00000158545	ZC3H18	Basal-like
chr16:88662803-88663103	Deletion	ENSG00000158545	ZC3H18	Basal-like
chr16:88663338-88663659	Deletion	ENSG00000158545	ZC3H18	Basal-like
chr16:88686263-88686428	Deletion	ENSG00000051523	CYBA	Basal-like
chr16:88686686-88686888	Deletion	ENSG00000051523	CYBA	Basal-like
chr16:88705972-88706417	Deletion	ENSG00000051523	CYBA	Basal-like
chr16:88706526-88706782	Deletion	ENSG00000051523	CYBA	Basal-like
chr16:89843120-89843283	Deletion	ENSG00000198211	AC092143.1	Basal-like
chr16:89872956-89873508	Deletion	ENSG00000198211	AC092143.1	Basal-like
chr16:89873570-89873947	Deletion	ENSG00000198211	AC092143.1	Basal-like
chr16:89917989-89918320	Deletion	ENSG00000198211	AC092143.1	Basal-like
chr16:89923013-89923247	Deletion	ENSG00000177946	CENPBD1	Basal-like
chr16:89948413-89948690	Deletion	ENSG00000198211	AC092143.1	Basal-like
chr16:89948753-89948938	Deletion	ENSG00000198211	AC092143.1	Basal-like
chr16:89972120-89973256	Deletion	ENSG00000198211	AC092143.1	Basal-like
chr16:89995193-89995454	Deletion	ENSG00000198211	AC092143.1	Basal-like
chr16:89995720-89995998	Deletion	ENSG00000198211	AC092143.1	Basal-like
chr16:90019044-90019470	Deletion	ENSG00000198211	AC092143.1	Basal-like
chr16:90019597-90019930	Deletion	ENSG00000258947	TUBB3	Basal-like
chr16:90022725-90023028	Deletion	ENSG00000177946	CENPBD1	Basal-like
chr16:90047087-90047736	Deletion	ENSG00000177946	CENPBD1	Basal-like
chr16:9047203-9047635	Amplification	ENSG00000182831	C16orf72	Basal-like
chr16:9048096-9048506	Amplification	ENSG00000182831	C16orf72	Basal-like
chr17:1087239-1087461	Deletion	ENSG00000177370	TIMM22	Basal-like
chr17:1087580-1087905	Deletion	ENSG00000177370	TIMM22	Basal-like
chr17:1088103-1088355	Deletion	ENSG00000177370	TIMM22	Basal-like
chr17:14308972-14309254	Deletion	ENSG00000223510	CDRT15	Basal-like
chr17:1455623-1456235	Deletion	ENSG00000132376	INPP5K	Basal-like
chr17:1456527-1456741	Deletion	ENSG00000132376	INPP5K	Basal-like
chr17:1462944-1463285	Deletion	ENSG00000132376	INPP5K	Basal-like
chr17:1485285-1486444	Deletion	ENSG00000132376	INPP5K	Basal-like
chr17:1491357-1491649	Deletion	ENSG00000132376	INPP5K	Basal-like
chr17:1516924-1517297	Deletion	ENSG00000132376	INPP5K	Basal-like
chr17:1562016-1562234	Deletion	ENSG00000132376	INPP5K	Basal-like
chr17:1562495-1562757	Deletion	ENSG00000132376	INPP5K	Basal-like
chr17:15945035-15945295	Deletion	ENSG00000011295	TTC19	Basal-like
chr17:15999076-15999659	Deletion	ENSG00000011295	TTC19	Basal-like
chr17:16070916-16071099	Deletion	ENSG00000011295	TTC19	Basal-like
chr17:1628533-1629295	Deletion	ENSG00000174231	PRPF8	Basal-like
chr17:16380802-16381380	Deletion	ENSG00000187688	TRPV2	Basal-like
chr17:16438407-16438591	Deletion	ENSG00000187688	TRPV2	Basal-like
chr17:16439029-16439578	Deletion	ENSG00000187688	TRPV2	Basal-like
chr17:1649197-1649988	Deletion	ENSG00000174231	PRPF8	Basal-like
chr17:16535481-16535634	Deletion	ENSG00000141040	ZNF287	Basal-like
chr17:16535897-16536594	Deletion	ENSG00000141040	ZNF287	Basal-like
chr17:16589248-16589422	Deletion	ENSG00000141040	ZNF287	Basal-like
chr17:1710098-1710320	Deletion	ENSG00000174231	PRPF8	Basal-like
chr17:1715609-1716082	Deletion	ENSG00000174231	PRPF8	Basal-like
chr17:1716654-1717072	Deletion	ENSG00000174231	PRPF8	Basal-like
chr17:1717304-1717541	Deletion	ENSG00000174231	PRPF8	Basal-like
chr17:1724360-1724626	Deletion	ENSG00000174231	PRPF8	Basal-like
chr17:1724721-1725083	Deletion	ENSG00000174231	PRPF8	Basal-like
chr17:3049138-3049560	Deletion	ENSG00000184166	OR1D2	Basal-like
chr17:36183067-36183492	Amplification	ENSG00000277632	CCL3	Basal-like
chr17:3635965-3636214	Deletion	ENSG00000040531	CTNS	Basal-like
chr17:3667787-3667988	Deletion	ENSG00000040531	CTNS	Basal-like
chr17:3668145-3668544	Deletion	ENSG00000040531	CTNS	Basal-like
chr17:3668839-3669235	Deletion	ENSG00000040531	CTNS	Basal-like
chr17:3695988-3696184	Deletion	ENSG00000040531	CTNS	Basal-like
chr17:3723422-3723816	Deletion	ENSG00000040531	CTNS	Basal-like
chr17:3723970-3724122	Deletion	ENSG00000040531	CTNS	Basal-like
chr17:3892676-3892907	Deletion	ENSG00000074370	ATP2A3	Basal-like
chr17:3893257-3893411	Deletion	ENSG00000074370	ATP2A3	Basal-like
chr17:3965369-3965616	Deletion	ENSG00000074370	ATP2A3	Basal-like
chr17:39674765-39674929	Amplification	ENSG00000171532	NEUROD2	Basal-like
chr17:39675271-39675459	Amplification	ENSG00000171532	NEUROD2	Basal-like
chr17:39687805-39688113	Amplification	ENSG00000171532	NEUROD2	Basal-like
chr17:39688189-39688335	Amplification	ENSG00000171532	NEUROD2	Basal-like
chr17:39700082-39700324	Amplification	ENSG00000171532	NEUROD2	Basal-like
chr17:39730254-39730543	Amplification	ENSG00000141738	GRB7	Basal-like
chr17:4142681-4142924	Deletion	ENSG00000167740	CYB5D2	Basal-like
chr17:4514022-4514277	Deletion	ENSG00000188176	SMTNL2	Basal-like
chr17:4514705-4514851	Deletion	ENSG00000188176	SMTNL2	Basal-like
chr17:4534035-4534218	Deletion	ENSG00000188176	SMTNL2	Basal-like
chr17:4534712-4534934	Deletion	ENSG00000188176	SMTNL2	Basal-like
chr17:4554858-4555338	Deletion	ENSG00000188176	SMTNL2	Basal-like
chr17:4555579-4555775	Deletion	ENSG00000188176	SMTNL2	Basal-like
chr17:4560177-4560534	Deletion	ENSG00000188176	SMTNL2	Basal-like
chr17:4560713-4560941	Deletion	ENSG00000188176	SMTNL2	Basal-like
chr17:4638759-4639000	Deletion	ENSG00000188176	SMTNL2	Basal-like
chr17:4639071-4639224	Deletion	ENSG00000188176	SMTNL2	Basal-like
chr17:4639285-4639564	Deletion	ENSG00000188176	SMTNL2	Basal-like
chr17:4939562-4939977	Deletion	ENSG00000108523	RNF167	Basal-like
chr17:4940180-4940559	Deletion	ENSG00000129250	KIF1C	Basal-like
chr17:4947650-4947946	Deletion	ENSG00000108523	RNF167	Basal-like
chr17:4948012-4948520	Deletion	ENSG00000108523	RNF167	Basal-like
chr17:4949077-4949446	Deletion	ENSG00000108523	RNF167	Basal-like
chr17:4949602-4949960	Deletion	ENSG00000108523	RNF167	Basal-like
chr17:4950151-4950304	Deletion	ENSG00000108523	RNF167	Basal-like
chr17:4966789-4967148	Deletion	ENSG00000108523	RNF167	Basal-like
chr17:4967547-4967807	Deletion	ENSG00000108523	RNF167	Basal-like
chr17:4968001-4968580	Deletion	ENSG00000108523	RNF167	Basal-like
chr17:4986906-4987605	Deletion	ENSG00000108523	RNF167	Basal-like
chr17:4997282-4997439	Deletion	ENSG00000108523	RNF167	Basal-like
chr17:4997668-4997913	Deletion	ENSG00000108523	RNF167	Basal-like
chr17:4997991-4998585	Deletion	ENSG00000108523	RNF167	Basal-like
chr17:5031549-5031755	Deletion	ENSG00000108523	RNF167	Basal-like
chr17:5077958-5078730	Deletion	ENSG00000129250	KIF1C	Basal-like
chr17:5111484-5111846	Deletion	ENSG00000180787	ZFP3	Basal-like
chr17:5112009-5112457	Deletion	ENSG00000180787	ZFP3	Basal-like
chr17:5192135-5192330	Deletion	ENSG00000180626	ZNF594	Basal-like
chr17:63435197-63435584	Amplification	ENSG00000159640	ACE	Basal-like
chr17:63445580-63446294	Amplification	ENSG00000159640	ACE	Basal-like
chr17:63446385-63447605	Amplification	ENSG00000159640	ACE	Basal-like
chr17:6552356-6552502	Deletion	ENSG00000108590	MED31	Basal-like
chr17:6556523-6556724	Deletion	ENSG00000108590	MED31	Basal-like
chr17:6640222-6640938	Deletion	ENSG00000108590	MED31	Basal-like
chr17:6641119-6641423	Deletion	ENSG00000108590	MED31	Basal-like
chr17:6651783-6652015	Deletion	ENSG00000108590	MED31	Basal-like
chr17:6657502-6657648	Deletion	ENSG00000108590	MED31	Basal-like
chr17:7012188-7012948	Deletion	ENSG00000258315	C17orf49	Basal-like
chr17:7014373-7014585	Deletion	ENSG00000161940	BCL6B	Basal-like
chr17:7019884-7020100	Deletion	ENSG00000258315	C17orf49	Basal-like
chr17:7035594-7035787	Deletion	ENSG00000258315	C17orf49	Basal-like
chr17:7036105-7036395	Deletion	ENSG00000258315	C17orf49	Basal-like
chr17:714579-714804	Deletion	ENSG00000167695	TLCD3A	Basal-like
chr17:715025-715314	Deletion	ENSG00000167695	TLCD3A	Basal-like
chr17:7177807-7178016	Deletion	ENSG00000170296	GABARAP	Basal-like
chr17:7219877-7220380	Deletion	ENSG00000170296	GABARAP	Basal-like
chr17:7220711-7221029	Deletion	ENSG00000170296	GABARAP	Basal-like
chr17:7234063-7234522	Deletion	ENSG00000170296	GABARAP	Basal-like
chr17:7237945-7238582	Deletion	ENSG00000170296	GABARAP	Basal-like
chr17:7238864-7239452	Deletion	ENSG00000170296	GABARAP	Basal-like
chr17:7242154-7242346	Deletion	ENSG00000262302	AC003688.1	Basal-like
chr17:7242639-7242804	Deletion	ENSG00000170296	GABARAP	Basal-like
chr17:7251220-7251601	Deletion	ENSG00000170296	GABARAP	Basal-like
chr17:7251749-7251965	Deletion	ENSG00000170296	GABARAP	Basal-like
chr17:7252204-7252743	Deletion	ENSG00000170296	GABARAP	Basal-like
chr17:7261233-7262099	Deletion	ENSG00000170296	GABARAP	Basal-like
chr17:7262175-7262448	Deletion	ENSG00000170296	GABARAP	Basal-like
chr17:7262799-7262980	Deletion	ENSG00000170296	GABARAP	Basal-like
chr17:7280934-7281177	Deletion	ENSG00000170296	GABARAP	Basal-like
chr17:7294174-7294565	Deletion	ENSG00000170296	GABARAP	Basal-like
chr17:7295040-7295207	Deletion	ENSG00000170296	GABARAP	Basal-like
chr17:7306920-7307145	Deletion	ENSG00000170296	GABARAP	Basal-like
chr17:7307591-7308712	Deletion	ENSG00000170296	GABARAP	Basal-like
chr17:7314998-7315751	Deletion	ENSG00000170296	GABARAP	Basal-like
chr17:7329104-7329610	Deletion	ENSG00000170296	GABARAP	Basal-like
chr17:7329791-7330072	Deletion	ENSG00000170296	GABARAP	Basal-like
chr17:7351144-7351956	Deletion	ENSG00000132522	GPS2	Basal-like
chr17:7352191-7352485	Deletion	ENSG00000132522	GPS2	Basal-like
chr17:7381003-7381462	Deletion	ENSG00000132522	GPS2	Basal-like
chr17:7394257-7394527	Deletion	ENSG00000132522	GPS2	Basal-like
chr17:7394630-7395262	Deletion	ENSG00000132522	GPS2	Basal-like
chr17:7403851-7404086	Deletion	ENSG00000132522	GPS2	Basal-like
chr17:7404643-7404954	Deletion	ENSG00000132522	GPS2	Basal-like
chr17:7435809-7436300	Deletion	ENSG00000262481	TMEM256-PLSCR3	Basal-like
chr17:7436398-7437029	Deletion	ENSG00000262481	TMEM256-PLSCR3	Basal-like
chr17:7445222-7445562	Deletion	ENSG00000262481	TMEM256-PLSCR3	Basal-like
chr17:7455540-7456049	Deletion	ENSG00000262481	TMEM256-PLSCR3	Basal-like
chr17:7479149-7479553	Deletion	ENSG00000262481	TMEM256-PLSCR3	Basal-like
chr17:7483638-7483898	Deletion	ENSG00000262481	TMEM256-PLSCR3	Basal-like
chr17:7484011-7484247	Deletion	ENSG00000262481	TMEM256-PLSCR3	Basal-like
chr17:7484416-7484600	Deletion	ENSG00000262481	TMEM256-PLSCR3	Basal-like
chr17:7484933-7485201	Deletion	ENSG00000262481	TMEM256-PLSCR3	Basal-like
chr17:751852-752237	Deletion	ENSG00000167695	TLCD3A	Basal-like
chr17:752339-752684	Deletion	ENSG00000167695	TLCD3A	Basal-like
chr17:781880-782279	Deletion	ENSG00000167695	TLCD3A	Basal-like
chr17:782402-782576	Deletion	ENSG00000167695	TLCD3A	Basal-like
chr17:7835229-7835485	Deletion	ENSG00000183011	NAA38	Basal-like
chr17:7835823-7836339	Deletion	ENSG00000183011	NAA38	Basal-like
chr17:7836499-7836669	Deletion	ENSG00000183011	NAA38	Basal-like
chr17:7841995-7842223	Deletion	ENSG00000183011	NAA38	Basal-like
chr17:7842415-7842648	Deletion	ENSG00000183011	NAA38	Basal-like
chr17:7843716-7843933	Deletion	ENSG00000183011	NAA38	Basal-like
chr17:7844454-7844786	Deletion	ENSG00000183011	NAA38	Basal-like
chr17:7857264-7857562	Deletion	ENSG00000170037	CNTROB	Basal-like
chr17:7857707-7857973	Deletion	ENSG00000170037	CNTROB	Basal-like
chr17:7884888-7885945	Deletion	ENSG00000170037	CNTROB	Basal-like
chr17:7887870-7888170	Deletion	ENSG00000183011	NAA38	Basal-like
chr17:7915419-7915689	Deletion	ENSG00000183011	NAA38	Basal-like
chr17:7915991-7916390	Deletion	ENSG00000183011	NAA38	Basal-like
chr17:7931640-7931924	Deletion	ENSG00000183011	NAA38	Basal-like
chr17:7932240-7932593	Deletion	ENSG00000183011	NAA38	Basal-like
chr17:7951092-7951735	Deletion	ENSG00000183011	NAA38	Basal-like
chr17:7952166-7952501	Deletion	ENSG00000183011	NAA38	Basal-like
chr17:7958364-7958510	Deletion	ENSG00000170037	CNTROB	Basal-like
chr17:7990005-7990255	Deletion	ENSG00000170037	CNTROB	Basal-like
chr17:8118603-8118871	Deletion	ENSG00000178999	AURKB	Basal-like
chr17:8139114-8139351	Deletion	ENSG00000178999	AURKB	Basal-like
chr17:8157020-8157257	Deletion	ENSG00000178999	AURKB	Basal-like
chr17:8162448-8163300	Deletion	ENSG00000178999	AURKB	Basal-like
chr17:8173589-8173839	Deletion	ENSG00000178999	AURKB	Basal-like
chr17:8176519-8176708	Deletion	ENSG00000178999	AURKB	Basal-like
chr17:8189567-8190163	Deletion	ENSG00000178999	AURKB	Basal-like
chr17:8200333-8200528	Deletion	ENSG00000178999	AURKB	Basal-like
chr17:8210796-8210963	Deletion	ENSG00000178999	AURKB	Basal-like
chr17:8221258-8221411	Deletion	ENSG00000178999	AURKB	Basal-like
chr17:8222896-8223097	Deletion	ENSG00000178999	AURKB	Basal-like
chr17:8223193-8223451	Deletion	ENSG00000178999	AURKB	Basal-like
chr17:8223592-8223866	Deletion	ENSG00000178999	AURKB	Basal-like
chr17:8247672-8247980	Deletion	ENSG00000178999	AURKB	Basal-like
chr17:8248577-8248827	Deletion	ENSG00000178999	AURKB	Basal-like
chr17:8248915-8249169	Deletion	ENSG00000178999	AURKB	Basal-like
chr17:8249371-8249744	Deletion	ENSG00000178999	AURKB	Basal-like
chr17:8288080-8288553	Deletion	ENSG00000178999	AURKB	Basal-like
chr17:8288720-8289026	Deletion	ENSG00000178999	AURKB	Basal-like
chr17:8295480-8295713	Deletion	ENSG00000178999	AURKB	Basal-like
chr19:1020615-1021117	Deletion	ENSG00000064666	CNN2	Basal-like
chr19:1064815-1065066	Deletion	ENSG00000064666	CNN2	Basal-like
chr19:1074611-1074792	Deletion	ENSG00000064666	CNN2	Basal-like
chr19:1082910-1083139	Deletion	ENSG00000064666	CNN2	Basal-like
chr19:1083207-1083389	Deletion	ENSG00000064666	CNN2	Basal-like
chr19:1094996-1095331	Deletion	ENSG00000064666	CNN2	Basal-like
chr19:1104149-1104478	Deletion	ENSG00000064666	CNN2	Basal-like
chr19:1104583-1105037	Deletion	ENSG00000064666	CNN2	Basal-like
chr19:1111948-1112198	Deletion	ENSG00000064666	CNN2	Basal-like
chr19:1285886-1286032	Deletion	ENSG00000160953	PWWP3A	Basal-like
chr19:1383654-1384404	Deletion	ENSG00000160953	PWWP3A	Basal-like
chr19:1393803-1394129	Deletion	ENSG00000160953	PWWP3A	Basal-like
chr19:1394765-1394985	Deletion	ENSG00000160953	PWWP3A	Basal-like
chr19:1401199-1401462	Deletion	ENSG00000160953	PWWP3A	Basal-like
chr19:1407065-1407211	Deletion	ENSG00000160953	PWWP3A	Basal-like
chr19:1407597-1408668	Deletion	ENSG00000160953	PWWP3A	Basal-like
chr19:1414878-1415029	Deletion	ENSG00000160953	PWWP3A	Basal-like
chr19:1415781-1416078	Deletion	ENSG00000160953	PWWP3A	Basal-like
chr19:1438418-1439254	Deletion	ENSG00000160953	PWWP3A	Basal-like
chr19:1455250-1455433	Deletion	ENSG00000115255	REEP6	Basal-like
chr19:1469203-1469455	Deletion	ENSG00000115255	REEP6	Basal-like
chr19:1469687-1470431	Deletion	ENSG00000115255	REEP6	Basal-like
chr19:1478950-1479184	Deletion	ENSG00000115255	REEP6	Basal-like
chr19:1479270-1479624	Deletion	ENSG00000115255	REEP6	Basal-like
chr19:1490004-1490343	Deletion	ENSG00000115255	REEP6	Basal-like
chr19:1507956-1508160	Deletion	ENSG00000115255	REEP6	Basal-like
chr19:1512712-1513019	Deletion	ENSG00000115255	REEP6	Basal-like
chr19:1513373-1513949	Deletion	ENSG00000115255	REEP6	Basal-like
chr19:1566810-1568304	Deletion	ENSG00000115255	REEP6	Basal-like
chr19:1591869-1592318	Deletion	ENSG00000185988	PLK5	Basal-like
chr19:1592468-1592839	Deletion	ENSG00000185988	PLK5	Basal-like
chr19:1593057-1593231	Deletion	ENSG00000185988	PLK5	Basal-like
chr19:1605021-1605454	Deletion	ENSG00000185988	PLK5	Basal-like
chr19:1605664-1605895	Deletion	ENSG00000185988	PLK5	Basal-like
chr19:1682690-1682836	Deletion	ENSG00000205922	ONECUT3	Basal-like
chr19:1848050-1848754	Deletion	ENSG00000205922	ONECUT3	Basal-like
chr19:1863029-1863558	Deletion	ENSG00000213638	ADAT3	Basal-like
chr19:1864278-1864857	Deletion	ENSG00000213638	ADAT3	Basal-like
chr19:1873326-1873514	Deletion	ENSG00000213638	ADAT3	Basal-like
chr19:1875735-1876157	Deletion	ENSG00000213638	ADAT3	Basal-like
chr19:1885088-1885435	Deletion	ENSG00000213638	ADAT3	Basal-like
chr19:1897520-1897687	Deletion	ENSG00000213638	ADAT3	Basal-like
chr19:1904903-1905178	Deletion	ENSG00000213638	ADAT3	Basal-like
chr19:1940690-1941027	Deletion	ENSG00000213638	ADAT3	Basal-like
chr19:1941198-1941556	Deletion	ENSG00000213638	ADAT3	Basal-like
chr19:1978453-1978605	Deletion	ENSG00000213638	ADAT3	Basal-like
chr19:2235992-2236260	Deletion	ENSG00000104904	OAZ1	Basal-like
chr19:2236432-2236723	Deletion	ENSG00000104904	OAZ1	Basal-like
chr19:2236845-2237226	Deletion	ENSG00000104904	OAZ1	Basal-like
chr19:2269554-2270039	Deletion	ENSG00000188305	PEAK3	Basal-like
chr19:2270313-2270673	Deletion	ENSG00000188305	PEAK3	Basal-like
chr19:2328268-2328507	Deletion	ENSG00000104904	OAZ1	Basal-like
chr19:2328690-2328943	Deletion	ENSG00000104904	OAZ1	Basal-like
chr19:2385503-2385732	Deletion	ENSG00000130332	LSM7	Basal-like
chr19:2739827-2740015	Deletion	ENSG00000172006	ZNF554	Basal-like
chr19:2782983-2783255	Deletion	ENSG00000172006	ZNF554	Basal-like
chr19:2785564-2785803	Deletion	ENSG00000172006	ZNF554	Basal-like
chr19:2840857-2841229	Deletion	ENSG00000172006	ZNF554	Basal-like
chr19:2841570-2841874	Deletion	ENSG00000172006	ZNF554	Basal-like
chr19:2900363-2900600	Deletion	ENSG00000172006	ZNF554	Basal-like
chr19:2900937-2901552	Deletion	ENSG00000172006	ZNF554	Basal-like
chr19:460046-460783	Deletion	ENSG00000141933	TPGS1	Basal-like
chr19:488549-489003	Deletion	ENSG00000141933	TPGS1	Basal-like
chr19:489206-489530	Deletion	ENSG00000141933	TPGS1	Basal-like
chr19:517046-517276	Deletion	ENSG00000099822	HCN2	Basal-like
chr19:524290-524436	Deletion	ENSG00000141933	TPGS1	Basal-like
chr19:531164-531587	Deletion	ENSG00000141933	TPGS1	Basal-like
chr19:532008-532162	Deletion	ENSG00000141933	TPGS1	Basal-like
chr19:572597-573023	Deletion	ENSG00000141933	TPGS1	Basal-like
chr19:590010-590266	Deletion	ENSG00000141933	TPGS1	Basal-like
chr19:633300-633508	Deletion	ENSG00000099822	HCN2	Basal-like
chr19:662797-663160	Deletion	ENSG00000099822	HCN2	Basal-like
chr19:663488-663798	Deletion	ENSG00000099822	HCN2	Basal-like
chr19:679947-680386	Deletion	ENSG00000099822	HCN2	Basal-like
chr19:680748-680943	Deletion	ENSG00000099822	HCN2	Basal-like
chr19:782435-782614	Deletion	ENSG00000172232	AZU1	Basal-like
chr19:796704-796907	Deletion	ENSG00000172232	AZU1	Basal-like
chr19:797437-797814	Deletion	ENSG00000172232	AZU1	Basal-like
chr19:860688-860976	Deletion	ENSG00000172232	AZU1	Basal-like
chr19:892824-893413	Deletion	ENSG00000172232	AZU1	Basal-like
chr19:912785-913624	Deletion	ENSG00000172232	AZU1	Basal-like
chr19:984037-984286	Deletion	ENSG00000064666	CNN2	Basal-like
chr19:984430-984776	Deletion	ENSG00000064666	CNN2	Basal-like
chr20:54084793-54084947	Amplification	ENSG00000019186	CYP24A1	Basal-like
chr20:54103779-54103961	Amplification	ENSG00000019186	CYP24A1	Basal-like
chr20:54122989-54123794	Amplification	ENSG00000019186	CYP24A1	Basal-like
chr20:54124055-54124484	Amplification	ENSG00000019186	CYP24A1	Basal-like
chr20:54148790-54148971	Amplification	ENSG00000019186	CYP24A1	Basal-like
chr20:54149323-54149756	Amplification	ENSG00000019186	CYP24A1	Basal-like
chr20:54174032-54174371	Amplification	ENSG00000019186	CYP24A1	Basal-like
chr20:54195024-54195322	Amplification	ENSG00000019186	CYP24A1	Basal-like
chr20:54195664-54195979	Amplification	ENSG00000019186	CYP24A1	Basal-like
chr20:54207798-54208662	Amplification	ENSG00000019186	CYP24A1	Basal-like
chr2:241844086-241844232	Deletion	ENSG00000188011	RTP5	Basal-like
chr2:241881381-241881582	Deletion	ENSG00000188011	RTP5	Basal-like
chr2:241882036-241882540	Deletion	ENSG00000188011	RTP5	Basal-like
chr2:241890566-241890996	Deletion	ENSG00000188011	RTP5	Basal-like
chr2:241891368-241891527	Deletion	ENSG00000188011	RTP5	Basal-like
chr6:106913444-106913625	Amplification	ENSG00000272398	CD24	Basal-like
chr6:106913767-106913933	Amplification	ENSG00000272398	CD24	Basal-like
chr6:106974846-106975100	Amplification	ENSG00000130349	MTRES1	Basal-like
chr6:106975167-106975332	Amplification	ENSG00000130349	MTRES1	Basal-like
chr6:107028283-107028742	Amplification	ENSG00000272398	CD24	Basal-like
chr6:107114566-107114899	Amplification	ENSG00000130349	MTRES1	Basal-like
chr6:107115051-107115614	Amplification	ENSG00000130349	MTRES1	Basal-like
chr6:32553917-32554151	Deletion	ENSG00000198502	HLA-DRB5	Basal-like
chr8:116874295-116874783	Amplification	ENSG00000205002	AARD	Basal-like
chr8:37899015-37899428	Amplification	ENSG00000188778	ADRB3	Basal-like
chr8:37903672-37904026	Amplification	ENSG00000188778	ADRB3	Basal-like
chr8:37904253-37904557	Amplification	ENSG00000188778	ADRB3	Basal-like
chr8:42338540-42338798	Amplification	ENSG00000104365	IKBKB	Basal-like
chr8:42391350-42392163	Amplification	ENSG00000104371	DKK4	Basal-like
chr8:42896488-42896819	Amplification	ENSG00000131931	THAP1	Basal-like
chr8:42896943-42897242	Amplification	ENSG00000131931	THAP1	Basal-like
chr11:77637404-77637786	Amplification	ENSG00000254985	RSF1-IT2	Basal-like
chr11:77637916-77638098	Amplification	ENSG00000254985	RSF1-IT2	Basal-like
chr1:201597402-201597833	Amplification	ENSG00000236390	AC092800.1	Basal-like
chr1:201598277-201598684	Amplification	ENSG00000236390	AC092800.1	Basal-like
chr1:201650175-201650540	Amplification	ENSG00000236390	AC092800.1	Basal-like
chr1:201739537-201739683	Amplification	ENSG00000236390	AC092800.1	Basal-like
chr1:201739924-201740701	Amplification	ENSG00000236390	AC092800.1	Basal-like
chr1:202539279-202539488	Amplification	ENSG00000226862	AC104463.2	Basal-like
chr1:203089631-203089927	Amplification	ENSG00000234775	AC105940.2	Basal-like
chr1:211515652-211515931	Amplification	ENSG00000223649	AC105275.1	Basal-like
chr1:211577980-211578343	Amplification	ENSG00000223649	AC105275.1	Basal-like
chr1:211578497-211579128	Amplification	ENSG00000223649	AC105275.1	Basal-like
chr1:212608782-212609093	Amplification	ENSG00000237980	LINC02773	Basal-like
chr1:228213292-228213588	Amplification	ENSG00000270110	AL353593.2	Basal-like
chr1:228378537-228378736	Amplification	ENSG00000270110	AL353593.2	Basal-like
chr1:234599723-234600174	Amplification	ENSG00000224939	LINC00184	Basal-like
chr1:234600234-234600452	Amplification	ENSG00000224939	LINC00184	Basal-like
chr1:234608591-234608852	Amplification	ENSG00000224939	LINC00184	Basal-like
chr1:234609219-234609384	Amplification	ENSG00000224939	LINC00184	Basal-like
chr1:234609498-234610237	Amplification	ENSG00000224939	LINC00184	Basal-like
chr1:234610379-234610900	Amplification	ENSG00000224939	LINC00184	Basal-like
chr1:234723890-234724131	Amplification	ENSG00000224939	LINC00184	Basal-like
chr1:234724599-234724844	Amplification	ENSG00000224939	LINC00184	Basal-like
chr1:234725066-234725232	Amplification	ENSG00000224939	LINC00184	Basal-like
chr12:69359690-69360139	Amplification	ENSG00000257764	AC020656.1	Basal-like
chr12:69439902-69440111	Amplification	ENSG00000257764	AC020656.1	Basal-like
chr12:69440367-69440739	Amplification	ENSG00000257764	AC020656.1	Basal-like
chr12:948902-949640	Amplification	ENSG00000250132	AC004803.1	Basal-like
chr12:991323-991542	Amplification	ENSG00000250132	AC004803.1	Basal-like
chr16:11255829-11256189	Amplification	ENSG00000262703	AC009121.2	Basal-like
chr16:11256332-11256799	Amplification	ENSG00000262703	AC009121.2	Basal-like
chr16:11303674-11303859	Amplification	ENSG00000262703	AC009121.2	Basal-like
chr16:11312552-11312698	Amplification	ENSG00000262703	AC009121.2	Basal-like
chr16:11345498-11345800	Amplification	ENSG00000262703	AC009121.2	Basal-like
chr16:14285357-14285786	Amplification	ENSG00000262454	MIR193BHG	Basal-like
chr16:1492956-1493900	Amplification	ENSG00000280327	Z97633.1	Basal-like
chr16:15888304-15888571	Amplification	ENSG00000280429	AF001548.3	Basal-like
chr16:15949229-15949467	Amplification	ENSG00000262171	AC130651.1	Basal-like
chr16:15949654-15950005	Amplification	ENSG00000262171	AC130651.1	Basal-like
chr16:1610474-1610674	Amplification	ENSG00000280327	Z97633.1	Basal-like
chr16:1610889-1611193	Amplification	ENSG00000280327	Z97633.1	Basal-like
chr16:1611429-1611588	Amplification	ENSG00000280327	Z97633.1	Basal-like
chr16:1612415-1612601	Amplification	ENSG00000280327	Z97633.1	Basal-like
chr16:1678300-1678896	Amplification	ENSG00000261207	AL031717.1	Basal-like
chr16:1688204-1688405	Amplification	ENSG00000261207	AL031717.1	Basal-like
chr16:1705726-1706080	Amplification	ENSG00000261207	AL031717.1	Basal-like
chr16:1706272-1706613	Amplification	ENSG00000261207	AL031717.1	Basal-like
chr16:1772815-1773122	Amplification	ENSG00000261207	AL031717.1	Basal-like
chr16:1773197-1773516	Amplification	ENSG00000261207	AL031717.1	Basal-like
chr16:1781979-1782525	Amplification	ENSG00000261207	AL031717.1	Basal-like
chr16:1783007-1783385	Amplification	ENSG00000261207	AL031717.1	Basal-like
chr16:1826370-1826828	Amplification	ENSG00000261207	AL031717.1	Basal-like
chr16:1826922-1827186	Amplification	ENSG00000261207	AL031717.1	Basal-like
chr16:1827249-1827719	Amplification	ENSG00000261207	AL031717.1	Basal-like
chr16:2196096-2196293	Amplification	ENSG00000260778	AC009065.4	Basal-like
chr16:2196414-2196712	Amplification	ENSG00000260778	AC009065.4	Basal-like
chr16:2205164-2205723	Amplification	ENSG00000260778	AC009065.4	Basal-like
chr16:2214302-2214746	Amplification	ENSG00000260778	AC009065.4	Basal-like
chr16:2215260-2215614	Amplification	ENSG00000260778	AC009065.4	Basal-like
chr16:2216137-2216336	Amplification	ENSG00000260778	AC009065.4	Basal-like
chr16:2223629-2224159	Amplification	ENSG00000260778	AC009065.4	Basal-like
chr16:2251061-2251557	Amplification	ENSG00000260778	AC009065.4	Basal-like
chr16:2267595-2267834	Amplification	ENSG00000260778	AC009065.4	Basal-like
chr16:2329325-2329582	Amplification	ENSG00000260778	AC009065.4	Basal-like
chr16:2329981-2330159	Amplification	ENSG00000260778	AC009065.4	Basal-like
chr16:2339928-2340766	Amplification	ENSG00000260778	AC009065.4	Basal-like
chr16:2513707-2514681	Amplification	ENSG00000279568	AC093525.9	Basal-like
chr16:2520408-2520949	Amplification	ENSG00000279568	AC093525.9	Basal-like
chr16:2531744-2531906	Amplification	ENSG00000279568	AC093525.9	Basal-like
chr16:2532246-2532591	Amplification	ENSG00000279568	AC093525.9	Basal-like
chr16:2532692-2532987	Amplification	ENSG00000279568	AC093525.9	Basal-like
chr16:2538039-2538357	Amplification	ENSG00000279568	AC093525.9	Basal-like
chr16:2551794-2551968	Amplification	ENSG00000279568	AC093525.9	Basal-like
chr16:2603456-2603957	Amplification	ENSG00000279568	AC093525.9	Basal-like
chr16:2673116-2673421	Amplification	ENSG00000279568	AC093525.9	Basal-like
chr16:2681899-2682380	Amplification	ENSG00000279057	AC141586.4	Basal-like
chr16:2682547-2682986	Amplification	ENSG00000279057	AC141586.4	Basal-like
chr16:2720005-2720507	Amplification	ENSG00000279057	AC141586.4	Basal-like
chr16:2776923-2778149	Amplification	ENSG00000263325	AC003965.2	Basal-like
chr16:2829716-2829978	Amplification	ENSG00000263325	AC003965.2	Basal-like
chr16:2830140-2830736	Amplification	ENSG00000263325	AC003965.2	Basal-like
chr16:2868201-2868514	Amplification	ENSG00000263325	AC003965.2	Basal-like
chr16:2874543-2874934	Amplification	ENSG00000263325	AC003965.2	Basal-like
chr16:2882346-2882593	Amplification	ENSG00000263325	AC003965.2	Basal-like
chr16:2882819-2883099	Amplification	ENSG00000263325	AC003965.2	Basal-like
chr16:2883283-2883658	Amplification	ENSG00000263325	AC003965.2	Basal-like
chr16:2904405-2905367	Amplification	ENSG00000263325	AC003965.2	Basal-like
chr16:2911948-2912488	Amplification	ENSG00000263325	AC003965.2	Basal-like
chr16:5071853-5072100	Amplification	ENSG00000267070	AC026458.2	Basal-like
chr16:5097238-5097781	Amplification	ENSG00000267070	AC026458.2	Basal-like
chr16:82138842-82139162	Deletion	ENSG00000261029	AC138304.1	Basal-like
chr16:82139263-82139594	Deletion	ENSG00000261029	AC138304.1	Basal-like
chr16:82169756-82170192	Deletion	ENSG00000261029	AC138304.1	Basal-like
chr16:83802435-83802647	Deletion	ENSG00000259914	AC009063.1	Basal-like
chr16:83808026-83808400	Deletion	ENSG00000259914	AC009063.1	Basal-like
chr16:87765446-87766600	Deletion	ENSG00000260177	AC126696.1	Basal-like
chr16:87777809-87778037	Deletion	ENSG00000260177	AC126696.1	Basal-like
chr16:87834243-87834528	Deletion	ENSG00000260177	AC126696.1	Basal-like
chr16:87834892-87835339	Deletion	ENSG00000260177	AC126696.1	Basal-like
chr16:87853860-87854146	Deletion	ENSG00000260177	AC126696.1	Basal-like
chr16:87854574-87854753	Deletion	ENSG00000260177	AC126696.1	Basal-like
chr16:87868019-87868165	Deletion	ENSG00000260177	AC126696.1	Basal-like
chr16:87868325-87868472	Deletion	ENSG00000260177	AC126696.1	Basal-like
chr16:87868826-87868988	Deletion	ENSG00000260177	AC126696.1	Basal-like
chr16:87869186-87869456	Deletion	ENSG00000260177	AC126696.1	Basal-like
chr16:8797294-8797573	Amplification	ENSG00000260276	AC022167.2	Basal-like
chr16:8797816-8798229	Amplification	ENSG00000260276	AC022167.2	Basal-like
chr16:88650606-88651044	Deletion	ENSG00000260617	AC138028.5	Basal-like
chr16:88662803-88663103	Deletion	ENSG00000260617	AC138028.5	Basal-like
chr16:88663338-88663659	Deletion	ENSG00000260617	AC138028.5	Basal-like
chr16:8868265-8868962	Amplification	ENSG00000260276	AC022167.2	Basal-like
chr16:88686263-88686428	Deletion	ENSG00000260617	AC138028.5	Basal-like
chr16:88686686-88686888	Deletion	ENSG00000260617	AC138028.5	Basal-like
chr16:88705972-88706417	Deletion	ENSG00000260617	AC138028.5	Basal-like
chr16:88706526-88706782	Deletion	ENSG00000260617	AC138028.5	Basal-like
chr16:88769942-88770125	Deletion	ENSG00000260617	AC138028.5	Basal-like
chr16:88770229-88770905	Deletion	ENSG00000260617	AC138028.5	Basal-like
chr16:88784492-88785572	Deletion	ENSG00000260617	AC138028.5	Basal-like
chr16:88803329-88803619	Deletion	ENSG00000260617	AC138028.5	Basal-like
chr16:88803787-88804121	Deletion	ENSG00000260617	AC138028.5	Basal-like
chr16:88811115-88811918	Deletion	ENSG00000260617	AC138028.5	Basal-like
chr16:88812109-88812747	Deletion	ENSG00000260617	AC138028.5	Basal-like
chr16:89201997-89202248	Deletion	ENSG00000268218	AC137932.3	Basal-like
chr16:89217268-89218136	Deletion	ENSG00000268218	AC137932.3	Basal-like
chr16:89240700-89241005	Deletion	ENSG00000268218	AC137932.3	Basal-like
chr16:89241267-89241944	Deletion	ENSG00000268218	AC137932.3	Basal-like
chr16:89246926-89247410	Deletion	ENSG00000268218	AC137932.3	Basal-like
chr16:89247684-89248065	Deletion	ENSG00000268218	AC137932.3	Basal-like
chr16:89325895-89326159	Deletion	ENSG00000268218	AC137932.3	Basal-like
chr16:89326269-89326415	Deletion	ENSG00000268218	AC137932.3	Basal-like
chr16:90082188-90082609	Deletion	ENSG00000261172	AC133919.2	Basal-like
chr17:1628533-1629295	Deletion	ENSG00000277597	AC130343.3	Basal-like
chr17:1649197-1649988	Deletion	ENSG00000277597	AC130343.3	Basal-like
chr17:1710098-1710320	Deletion	ENSG00000277597	AC130343.3	Basal-like
chr17:1715609-1716082	Deletion	ENSG00000277597	AC130343.3	Basal-like
chr17:1716654-1717072	Deletion	ENSG00000277597	AC130343.3	Basal-like
chr17:1717304-1717541	Deletion	ENSG00000277597	AC130343.3	Basal-like
chr17:1724360-1724626	Deletion	ENSG00000277597	AC130343.3	Basal-like
chr17:1724721-1725083	Deletion	ENSG00000277597	AC130343.3	Basal-like
chr17:1945819-1946038	Deletion	ENSG00000262445	AC099684.2	Basal-like
chr17:1966505-1966689	Deletion	ENSG00000262445	AC099684.2	Basal-like
chr17:1966846-1967185	Deletion	ENSG00000262445	AC099684.2	Basal-like
chr17:1997938-1998112	Deletion	ENSG00000262533	AC090617.3	Basal-like
chr17:2023879-2024088	Deletion	ENSG00000262445	AC099684.2	Basal-like
chr17:2024150-2024372	Deletion	ENSG00000262445	AC099684.2	Basal-like
chr17:2024613-2024982	Deletion	ENSG00000262445	AC099684.2	Basal-like
chr17:2025123-2025292	Deletion	ENSG00000262445	AC099684.2	Basal-like
chr17:2030192-2030635	Deletion	ENSG00000262445	AC099684.2	Basal-like
chr17:2041674-2041833	Deletion	ENSG00000262445	AC099684.2	Basal-like
chr17:2042045-2042498	Deletion	ENSG00000262445	AC099684.2	Basal-like
chr17:2050093-2050419	Deletion	ENSG00000262445	AC099684.2	Basal-like
chr17:385447-385735	Deletion	ENSG00000262920	AC129507.4	Basal-like
chr17:385840-386158	Deletion	ENSG00000262920	AC129507.4	Basal-like
chr17:409709-410003	Deletion	ENSG00000262920	AC129507.4	Basal-like
chr17:410364-410765	Deletion	ENSG00000262920	AC129507.4	Basal-like
chr17:46192849-46193398	Deletion	ENSG00000214401	KANSL1-AS1	Basal-like
chr17:46192849-46193398	Deletion	ENSG00000214401	KANSL1-AS1	Basal-like
chr17:46192849-46193398	Amplification	ENSG00000214401	KANSL1-AS1	Basal-like
chr17:46192849-46193398	Amplification	ENSG00000214401	KANSL1-AS1	Basal-like
chr17:46224963-46225312	Amplification	ENSG00000214401	KANSL1-AS1	Basal-like
chr17:46267017-46267399	Amplification	ENSG00000214401	KANSL1-AS1	Basal-like
chr17:5282285-5282802	Deletion	ENSG00000263220	AC015727.1	Basal-like
chr17:5314370-5314516	Deletion	ENSG00000263220	AC015727.1	Basal-like
chr17:5419137-5419682	Deletion	ENSG00000263220	AC015727.1	Basal-like
chr17:5419906-5420078	Deletion	ENSG00000263220	AC015727.1	Basal-like
chr17:5420172-5420416	Deletion	ENSG00000263220	AC015727.1	Basal-like
chr17:5438709-5439116	Deletion	ENSG00000263220	AC015727.1	Basal-like
chr17:59837531-59837726	Amplification	ENSG00000267637	AC040904.1	Basal-like
chr17:59837868-59838687	Amplification	ENSG00000267637	AC040904.1	Basal-like
chr17:59845889-59847331	Amplification	ENSG00000267637	AC040904.1	Basal-like
chr17:59853131-59853329	Amplification	ENSG00000267637	AC040904.1	Basal-like
chr17:59859784-59860001	Amplification	ENSG00000267637	AC040904.1	Basal-like
chr17:66933226-66933457	Amplification	ENSG00000264491	AC005544.1	Basal-like
chr17:66933845-66934109	Amplification	ENSG00000264491	AC005544.1	Basal-like
chr17:66950983-66951149	Amplification	ENSG00000264491	AC005544.1	Basal-like
chr17:66951357-66951590	Amplification	ENSG00000264491	AC005544.1	Basal-like
chr17:66951765-66952179	Amplification	ENSG00000264491	AC005544.1	Basal-like
chr17:66952529-66953253	Amplification	ENSG00000264491	AC005544.1	Basal-like
chr17:66964724-66965058	Amplification	ENSG00000264491	AC005544.1	Basal-like
chr17:66965156-66965333	Amplification	ENSG00000264491	AC005544.1	Basal-like
chr17:66965811-66966137	Amplification	ENSG00000264491	AC005544.1	Basal-like
chr17:67047858-67048004	Amplification	ENSG00000264491	AC005544.1	Basal-like
chr17:7484011-7484247	Deletion	ENSG00000233223	AC016876.1	Basal-like
chr17:7484416-7484600	Deletion	ENSG00000233223	AC016876.1	Basal-like
chr17:7484933-7485201	Deletion	ENSG00000233223	AC016876.1	Basal-like
chr17:7558307-7558779	Deletion	ENSG00000233223	AC016876.1	Basal-like
chr17:7561399-7561807	Deletion	ENSG00000233223	AC016876.1	Basal-like
chr17:7561938-7562376	Deletion	ENSG00000233223	AC016876.1	Basal-like
chr17:7572824-7573735	Deletion	ENSG00000233223	AC016876.1	Basal-like
chr17:7584271-7584547	Deletion	ENSG00000233223	AC016876.1	Basal-like
chr17:7614461-7614893	Deletion	ENSG00000233223	AC016876.1	Basal-like
chr17:7615414-7615599	Deletion	ENSG00000233223	AC016876.1	Basal-like
chr17:7915991-7916390	Deletion	ENSG00000279174	AC104581.3	Basal-like
chr17:7931640-7931924	Deletion	ENSG00000279174	AC104581.3	Basal-like
chr17:7932240-7932593	Deletion	ENSG00000279174	AC104581.3	Basal-like
chr17:7951092-7951735	Deletion	ENSG00000279174	AC104581.3	Basal-like
chr17:7952166-7952501	Deletion	ENSG00000279174	AC104581.3	Basal-like
chr17:7958364-7958510	Deletion	ENSG00000279174	AC104581.3	Basal-like
chr17:7990005-7990255	Deletion	ENSG00000279174	AC104581.3	Basal-like
chr17:8118603-8118871	Deletion	ENSG00000214999	AC129492.1	Basal-like
chr17:8139114-8139351	Deletion	ENSG00000214999	AC129492.1	Basal-like
chr17:8157020-8157257	Deletion	ENSG00000214999	AC129492.1	Basal-like
chr17:8162448-8163300	Deletion	ENSG00000214999	AC129492.1	Basal-like
chr17:8173589-8173839	Deletion	ENSG00000214999	AC129492.1	Basal-like
chr17:8176519-8176708	Deletion	ENSG00000214999	AC129492.1	Basal-like
chr17:8221258-8221411	Deletion	ENSG00000226871	AC135178.2	Basal-like
chr17:8222896-8223097	Deletion	ENSG00000226871	AC135178.2	Basal-like
chr17:8223193-8223451	Deletion	ENSG00000226871	AC135178.2	Basal-like
chr17:8223592-8223866	Deletion	ENSG00000226871	AC135178.2	Basal-like
chr17:8247672-8247980	Deletion	ENSG00000226871	AC135178.2	Basal-like
chr17:8248577-8248827	Deletion	ENSG00000226871	AC135178.2	Basal-like
chr17:8248915-8249169	Deletion	ENSG00000226871	AC135178.2	Basal-like
chr17:8249371-8249744	Deletion	ENSG00000226871	AC135178.2	Basal-like
chr17:8288080-8288553	Deletion	ENSG00000226871	AC135178.2	Basal-like
chr17:8288720-8289026	Deletion	ENSG00000226871	AC135178.2	Basal-like
chr17:8295480-8295713	Deletion	ENSG00000226871	AC135178.2	Basal-like
chr17:8376301-8376712	Deletion	ENSG00000226871	AC135178.2	Basal-like
chr17:8383397-8383586	Deletion	ENSG00000226871	AC135178.2	Basal-like
chr17:8383741-8384008	Deletion	ENSG00000226871	AC135178.2	Basal-like
chr17:9645500-9646050	Deletion	ENSG00000265349	AC118755.2	Basal-like
chr19:1020615-1021117	Deletion	ENSG00000267159	AC005379.1	Basal-like
chr19:1383654-1384404	Deletion	ENSG00000267317	AC027307.2	Basal-like
chr19:1393803-1394129	Deletion	ENSG00000267317	AC027307.2	Basal-like
chr19:1394765-1394985	Deletion	ENSG00000267317	AC027307.2	Basal-like
chr19:1401199-1401462	Deletion	ENSG00000267317	AC027307.2	Basal-like
chr19:1407065-1407211	Deletion	ENSG00000267317	AC027307.2	Basal-like
chr19:1407597-1408668	Deletion	ENSG00000267317	AC027307.2	Basal-like
chr19:1414878-1415029	Deletion	ENSG00000267317	AC027307.2	Basal-like
chr19:1415781-1416078	Deletion	ENSG00000267317	AC027307.2	Basal-like
chr19:1438418-1439254	Deletion	ENSG00000267317	AC027307.2	Basal-like
chr19:1455250-1455433	Deletion	ENSG00000267317	AC027307.2	Basal-like
chr19:1469203-1469455	Deletion	ENSG00000267317	AC027307.2	Basal-like
chr19:1469687-1470431	Deletion	ENSG00000267317	AC027307.2	Basal-like
chr19:1478950-1479184	Deletion	ENSG00000267317	AC027307.2	Basal-like
chr19:1479270-1479624	Deletion	ENSG00000267317	AC027307.2	Basal-like
chr19:1490004-1490343	Deletion	ENSG00000267317	AC027307.2	Basal-like
chr19:1507956-1508160	Deletion	ENSG00000267317	AC027307.2	Basal-like
chr19:1512712-1513019	Deletion	ENSG00000267317	AC027307.2	Basal-like
chr19:1513373-1513949	Deletion	ENSG00000267317	AC027307.2	Basal-like
chr19:1566810-1568304	Deletion	ENSG00000267092	AC027307.1	Basal-like
chr19:1591869-1592318	Deletion	ENSG00000267092	AC027307.1	Basal-like
chr19:1592468-1592839	Deletion	ENSG00000267092	AC027307.1	Basal-like
chr19:1593057-1593231	Deletion	ENSG00000267092	AC027307.1	Basal-like
chr19:1605021-1605454	Deletion	ENSG00000267092	AC027307.1	Basal-like
chr19:1605664-1605895	Deletion	ENSG00000267092	AC027307.1	Basal-like
chr19:1651924-1652586	Deletion	ENSG00000267073	AC005256.1	Basal-like
chr19:1652664-1652928	Deletion	ENSG00000267073	AC005256.1	Basal-like
chr19:1653196-1653342	Deletion	ENSG00000267073	AC005256.1	Basal-like
chr19:1659096-1659412	Deletion	ENSG00000267073	AC005256.1	Basal-like
chr19:1672180-1672390	Deletion	ENSG00000267073	AC005256.1	Basal-like
chr19:1682690-1682836	Deletion	ENSG00000267073	AC005256.1	Basal-like
chr19:1848050-1848754	Deletion	ENSG00000267073	AC005256.1	Basal-like
chr19:2151134-2151544	Deletion	ENSG00000267122	AC004490.1	Basal-like
chr19:2163914-2164506	Deletion	ENSG00000267122	AC004490.1	Basal-like
chr19:2235992-2236260	Deletion	ENSG00000267122	AC004490.1	Basal-like
chr19:2236432-2236723	Deletion	ENSG00000267122	AC004490.1	Basal-like
chr19:2236845-2237226	Deletion	ENSG00000267122	AC004490.1	Basal-like
chr19:2269554-2270039	Deletion	ENSG00000267122	AC004490.1	Basal-like
chr19:2270313-2270673	Deletion	ENSG00000267122	AC004490.1	Basal-like
chr19:860688-860976	Deletion	ENSG00000267159	AC005379.1	Basal-like
chr19:892824-893413	Deletion	ENSG00000267159	AC005379.1	Basal-like
chr19:912785-913624	Deletion	ENSG00000267159	AC005379.1	Basal-like
chr19:925208-925400	Deletion	ENSG00000267159	AC005379.1	Basal-like
chr19:925459-925655	Deletion	ENSG00000267159	AC005379.1	Basal-like
chr19:984037-984286	Deletion	ENSG00000267159	AC005379.1	Basal-like
chr19:984430-984776	Deletion	ENSG00000267159	AC005379.1	Basal-like
chr20:53865006-53865204	Amplification	ENSG00000236352	AC005220.1	Basal-like
chr20:53865848-53866200	Amplification	ENSG00000236352	AC005220.1	Basal-like
chr20:53866528-53867347	Amplification	ENSG00000236352	AC005220.1	Basal-like
chr20:53869674-53869835	Amplification	ENSG00000236352	AC005220.1	Basal-like
chr20:53915500-53915947	Amplification	ENSG00000236352	AC005220.1	Basal-like
chr20:53916119-53916316	Amplification	ENSG00000236352	AC005220.1	Basal-like
chr2:242088330-242088573	Deletion	ENSG00000226423	AC093642.1	Basal-like
chr2:242088766-242088984	Deletion	ENSG00000226423	AC093642.1	Basal-like
chr6:106325232-106325693	Amplification	ENSG00000233941	AL356859.1	Basal-like
chr6:107459296-107459446	Amplification	ENSG00000234206	AL121957.1	Basal-like
chr6:107459796-107459970	Amplification	ENSG00000234206	AL121957.1	Basal-like
chr8:116938093-116938413	Amplification	ENSG00000253327	RAD21-AS1	Basal-like
chr8:76999794-77000080	Amplification	ENSG00000253416	AC023200.1	Basal-like
chr8:77000352-77000706	Amplification	ENSG00000253416	AC023200.1	Basal-like

## Sheet: Her2_enhancer_target
enhancer	CNV.status	ENSG ID	Symbol ID	subtype
chr11:67629554-67630171	Amplification	ENSG00000167800	TBX10	Her2
chr11:67630507-67630773	Amplification	ENSG00000167800	TBX10	Her2
chr11:67630857-67631027	Amplification	ENSG00000167800	TBX10	Her2
chr1:16895744-16895965	Amplification	ENSG00000272426	BX284668.6	Her2
chr1:16895744-16895965	Amplification	ENSG00000272426	BX284668.6	Her2
chr1:16895744-16895965	Deletion	ENSG00000272426	BX284668.6	Her2
chr1:16895744-16895965	Deletion	ENSG00000272426	BX284668.6	Her2
chr1:16904908-16905208	Amplification	ENSG00000272426	BX284668.6	Her2
chr1:16914138-16914549	Amplification	ENSG00000272426	BX284668.6	Her2
chr11:69639250-69639507	Amplification	ENSG00000149716	LTO1	Her2
chr11:69640710-69640914	Amplification	ENSG00000149716	LTO1	Her2
chr11:69641216-69641889	Amplification	ENSG00000149716	LTO1	Her2
chr11:69643141-69643300	Amplification	ENSG00000149716	LTO1	Her2
chr11:69675554-69675881	Amplification	ENSG00000149716	LTO1	Her2
chr1:1724374-1724625	Deletion	ENSG00000008130	NADK	Her2
chr11:73141898-73142655	Amplification	ENSG00000256568	AP002761.2	Her2
chr11:73185691-73185921	Amplification	ENSG00000256568	AP002761.2	Her2
chr11:73192756-73192925	Amplification	ENSG00000256568	AP002761.2	Her2
chr11:73193093-73193890	Amplification	ENSG00000256568	AP002761.2	Her2
chr11:73194250-73194567	Amplification	ENSG00000256568	AP002761.2	Her2
chr11:73194977-73195392	Amplification	ENSG00000256568	AP002761.2	Her2
chr11:73217826-73218177	Amplification	ENSG00000256568	AP002761.2	Her2
chr11:73218272-73219010	Amplification	ENSG00000256568	AP002761.2	Her2
chr11:73227339-73227833	Amplification	ENSG00000256568	AP002761.2	Her2
chr11:73228334-73228855	Amplification	ENSG00000256568	AP002761.2	Her2
chr1:1738962-1739119	Deletion	ENSG00000008130	NADK	Her2
chr1:1745668-1745860	Deletion	ENSG00000008130	NADK	Her2
chr1:1745927-1746357	Deletion	ENSG00000008130	NADK	Her2
chr11:77637404-77637786	Amplification	ENSG00000254985	RSF1-IT2	Her2
chr11:77637916-77638098	Amplification	ENSG00000254985	RSF1-IT2	Her2
chr1:201597402-201597833	Amplification	ENSG00000236390	AC092800.1	Her2
chr1:201598277-201598684	Amplification	ENSG00000236390	AC092800.1	Her2
chr1:201650175-201650540	Amplification	ENSG00000236390	AC092800.1	Her2
chr1:201739537-201739683	Amplification	ENSG00000236390	AC092800.1	Her2
chr1:201739924-201740701	Amplification	ENSG00000236390	AC092800.1	Her2
chr1:201954880-201955127	Amplification	ENSG00000163431	LMOD1	Her2
chr1:201955522-201955874	Amplification	ENSG00000163431	LMOD1	Her2
chr1:201982686-201983347	Amplification	ENSG00000163431	LMOD1	Her2
chr1:202539279-202539488	Amplification	ENSG00000226862	AC104463.2	Her2
chr1:203861580-203862246	Amplification	ENSG00000058673	ZC3H11A	Her2
chr1:204129259-204130313	Amplification	ENSG00000170498	KISS1	Her2
chr1:204140966-204141150	Amplification	ENSG00000170498	KISS1	Her2
chr1:204151514-204152145	Amplification	ENSG00000170498	KISS1	Her2
chr1:204213720-204214063	Amplification	ENSG00000170498	KISS1	Her2
chr1:204214246-204214392	Amplification	ENSG00000170498	KISS1	Her2
chr1:204226324-204226493	Amplification	ENSG00000170498	KISS1	Her2
chr1:204287024-204287182	Amplification	ENSG00000170498	KISS1	Her2
chr1:205321400-205321702	Amplification	ENSG00000162873	KLHDC8A	Her2
chr1:205750444-205750716	Amplification	ENSG00000069275	NUCKS1	Her2
chr1:205775145-205775426	Amplification	ENSG00000069275	NUCKS1	Her2
chr1:212558208-212558955	Amplification	ENSG00000235862	AL590648.2	Her2
chr1:212608782-212609093	Amplification	ENSG00000235862	AL590648.2	Her2
chr1:223364250-223364401	Amplification	ENSG00000178395	CCDC185	Her2
chr1:224114120-224114528	Amplification	ENSG00000143753	DEGS1	Her2
chr1:229508061-229508323	Amplification	ENSG00000135776	ABCB10	Her2
chr1:229508490-229508775	Amplification	ENSG00000135776	ABCB10	Her2
chr1:241945120-241945286	Amplification	ENSG00000196289	BECN2	Her2
chr16:11742057-11742780	Amplification	ENSG00000122299	ZC3H7A	Her2
chr16:11743225-11743434	Amplification	ENSG00000122299	ZC3H7A	Her2
chr16:11797572-11797855	Amplification	ENSG00000122299	ZC3H7A	Her2
chr16:1288038-1288515	Amplification	ENSG00000007516	BAIAP3	Her2
chr16:1296749-1296915	Amplification	ENSG00000007516	BAIAP3	Her2
chr16:1297255-1297486	Amplification	ENSG00000007516	BAIAP3	Her2
chr16:1308726-1308986	Amplification	ENSG00000007516	BAIAP3	Her2
chr16:1309178-1310134	Amplification	ENSG00000007516	BAIAP3	Her2
chr16:1351479-1351804	Amplification	ENSG00000007516	BAIAP3	Her2
chr16:1351983-1352154	Amplification	ENSG00000007516	BAIAP3	Her2
chr16:1379162-1379640	Amplification	ENSG00000007516	BAIAP3	Her2
chr16:1414065-1414649	Amplification	ENSG00000007516	BAIAP3	Her2
chr16:1420414-1420692	Amplification	ENSG00000007516	BAIAP3	Her2
chr16:1420896-1421437	Amplification	ENSG00000007516	BAIAP3	Her2
chr16:15949229-15949467	Amplification	ENSG00000133393	CEP20	Her2
chr16:15949654-15950005	Amplification	ENSG00000133393	CEP20	Her2
chr16:1678300-1678896	Amplification	ENSG00000261207	AL031717.1	Her2
chr16:1678300-1678896	Amplification	ENSG00000074071	MRPS34	Her2
chr16:1688204-1688405	Amplification	ENSG00000261207	AL031717.1	Her2
chr16:1688204-1688405	Amplification	ENSG00000074071	MRPS34	Her2
chr16:1705726-1706080	Amplification	ENSG00000261207	AL031717.1	Her2
chr16:1705726-1706080	Amplification	ENSG00000074071	MRPS34	Her2
chr16:1706272-1706613	Amplification	ENSG00000261207	AL031717.1	Her2
chr16:1706272-1706613	Amplification	ENSG00000074071	MRPS34	Her2
chr16:1772815-1773122	Amplification	ENSG00000261207	AL031717.1	Her2
chr16:1773197-1773516	Amplification	ENSG00000261207	AL031717.1	Her2
chr16:1773197-1773516	Amplification	ENSG00000074071	MRPS34	Her2
chr16:1781979-1782525	Amplification	ENSG00000074071	MRPS34	Her2
chr16:1781979-1782525	Amplification	ENSG00000261207	AL031717.1	Her2
chr16:1783007-1783385	Amplification	ENSG00000261207	AL031717.1	Her2
chr16:1783007-1783385	Amplification	ENSG00000074071	MRPS34	Her2
chr16:1826370-1826828	Amplification	ENSG00000074071	MRPS34	Her2
chr16:1826370-1826828	Amplification	ENSG00000261207	AL031717.1	Her2
chr16:1826922-1827186	Amplification	ENSG00000261207	AL031717.1	Her2
chr16:1826922-1827186	Amplification	ENSG00000074071	MRPS34	Her2
chr16:1827249-1827719	Amplification	ENSG00000074071	MRPS34	Her2
chr16:1827249-1827719	Amplification	ENSG00000261207	AL031717.1	Her2
chr16:1929350-1929735	Amplification	ENSG00000255198	SNHG9	Her2
chr16:1942805-1943145	Amplification	ENSG00000255198	SNHG9	Her2
chr16:1959598-1959928	Amplification	ENSG00000255198	SNHG9	Her2
chr16:1964467-1964750	Amplification	ENSG00000255198	SNHG9	Her2
chr16:1971519-1971881	Amplification	ENSG00000255198	SNHG9	Her2
chr16:1972083-1972304	Amplification	ENSG00000255198	SNHG9	Her2
chr16:1983731-1983919	Amplification	ENSG00000255198	SNHG9	Her2
chr16:1984179-1984669	Amplification	ENSG00000255198	SNHG9	Her2
chr16:2009355-2009757	Amplification	ENSG00000255198	SNHG9	Her2
chr16:2009915-2010495	Amplification	ENSG00000255198	SNHG9	Her2
chr16:2015791-2015988	Amplification	ENSG00000255198	SNHG9	Her2
chr16:2026916-2027412	Amplification	ENSG00000255198	SNHG9	Her2
chr16:2047488-2047761	Amplification	ENSG00000255198	SNHG9	Her2
chr16:2048033-2048359	Amplification	ENSG00000255198	SNHG9	Her2
chr16:2128536-2128709	Amplification	ENSG00000182685	BRICD5	Her2
chr16:2135705-2135903	Amplification	ENSG00000182685	BRICD5	Her2
chr16:2136336-2136482	Amplification	ENSG00000182685	BRICD5	Her2
chr16:2148225-2148549	Amplification	ENSG00000182685	BRICD5	Her2
chr16:2148702-2148924	Amplification	ENSG00000182685	BRICD5	Her2
chr16:2154860-2155329	Amplification	ENSG00000182685	BRICD5	Her2
chr16:2155781-2156020	Amplification	ENSG00000182685	BRICD5	Her2
chr16:2196096-2196293	Amplification	ENSG00000260778	AC009065.4	Her2
chr16:2196096-2196293	Amplification	ENSG00000182685	BRICD5	Her2
chr16:2196414-2196712	Amplification	ENSG00000182685	BRICD5	Her2
chr16:2196414-2196712	Amplification	ENSG00000260778	AC009065.4	Her2
chr16:2205164-2205723	Amplification	ENSG00000260778	AC009065.4	Her2
chr16:2205164-2205723	Amplification	ENSG00000182685	BRICD5	Her2
chr16:2214302-2214746	Amplification	ENSG00000260778	AC009065.4	Her2
chr16:2214302-2214746	Amplification	ENSG00000182685	BRICD5	Her2
chr16:2215260-2215614	Amplification	ENSG00000182685	BRICD5	Her2
chr16:2215260-2215614	Amplification	ENSG00000260778	AC009065.4	Her2
chr16:2216137-2216336	Amplification	ENSG00000182685	BRICD5	Her2
chr16:2216137-2216336	Amplification	ENSG00000260778	AC009065.4	Her2
chr16:2223629-2224159	Amplification	ENSG00000260778	AC009065.4	Her2
chr16:2223629-2224159	Amplification	ENSG00000182685	BRICD5	Her2
chr16:2251061-2251557	Amplification	ENSG00000182685	BRICD5	Her2
chr16:2251061-2251557	Amplification	ENSG00000260778	AC009065.4	Her2
chr16:2267595-2267834	Amplification	ENSG00000260778	AC009065.4	Her2
chr16:2267595-2267834	Amplification	ENSG00000182685	BRICD5	Her2
chr16:2267944-2268788	Amplification	ENSG00000182685	BRICD5	Her2
chr16:2268920-2269079	Amplification	ENSG00000182685	BRICD5	Her2
chr16:2329325-2329582	Amplification	ENSG00000167969	ECI1	Her2
chr16:2329325-2329582	Amplification	ENSG00000260778	AC009065.4	Her2
chr16:2329981-2330159	Amplification	ENSG00000167969	ECI1	Her2
chr16:2329981-2330159	Amplification	ENSG00000260778	AC009065.4	Her2
chr16:2339928-2340766	Amplification	ENSG00000260778	AC009065.4	Her2
chr16:2513707-2514681	Amplification	ENSG00000279568	AC093525.9	Her2
chr16:2520408-2520949	Amplification	ENSG00000279568	AC093525.9	Her2
chr16:2531744-2531906	Amplification	ENSG00000279568	AC093525.9	Her2
chr16:2532246-2532591	Amplification	ENSG00000279568	AC093525.9	Her2
chr16:2532692-2532987	Amplification	ENSG00000279568	AC093525.9	Her2
chr16:2538039-2538357	Amplification	ENSG00000279568	AC093525.9	Her2
chr16:2551794-2551968	Amplification	ENSG00000279568	AC093525.9	Her2
chr16:2603456-2603957	Amplification	ENSG00000279568	AC093525.9	Her2
chr16:2673116-2673421	Amplification	ENSG00000279568	AC093525.9	Her2
chr16:2829716-2829978	Amplification	ENSG00000162076	FLYWCH2	Her2
chr16:2830140-2830736	Amplification	ENSG00000162076	FLYWCH2	Her2
chr16:2857603-2857922	Amplification	ENSG00000162076	FLYWCH2	Her2
chr16:2858305-2858607	Amplification	ENSG00000162076	FLYWCH2	Her2
chr16:2858788-2859007	Amplification	ENSG00000162076	FLYWCH2	Her2
chr16:2868201-2868514	Amplification	ENSG00000162076	FLYWCH2	Her2
chr16:2874543-2874934	Amplification	ENSG00000162076	FLYWCH2	Her2
chr16:2882346-2882593	Amplification	ENSG00000162076	FLYWCH2	Her2
chr16:2882819-2883099	Amplification	ENSG00000162076	FLYWCH2	Her2
chr16:2904405-2905367	Amplification	ENSG00000162076	FLYWCH2	Her2
chr16:2911948-2912488	Amplification	ENSG00000162076	FLYWCH2	Her2
chr16:2963635-2963992	Amplification	ENSG00000162076	FLYWCH2	Her2
chr16:2964627-2964773	Amplification	ENSG00000162076	FLYWCH2	Her2
chr16:2968707-2968894	Amplification	ENSG00000162076	FLYWCH2	Her2
chr16:2969373-2969729	Amplification	ENSG00000162076	FLYWCH2	Her2
chr16:2969889-2970106	Amplification	ENSG00000162076	FLYWCH2	Her2
chr16:2980125-2980370	Amplification	ENSG00000162076	FLYWCH2	Her2
chr16:2980591-2981000	Amplification	ENSG00000162076	FLYWCH2	Her2
chr16:3004204-3005139	Amplification	ENSG00000006327	TNFRSF12A	Her2
chr16:3009635-3009894	Amplification	ENSG00000006327	TNFRSF12A	Her2
chr16:3010168-3010422	Amplification	ENSG00000006327	TNFRSF12A	Her2
chr16:3024036-3024319	Amplification	ENSG00000006327	TNFRSF12A	Her2
chr16:3036473-3037015	Amplification	ENSG00000006327	TNFRSF12A	Her2
chr16:3045381-3046416	Amplification	ENSG00000006327	TNFRSF12A	Her2
chr16:3058891-3059355	Amplification	ENSG00000006327	TNFRSF12A	Her2
chr16:3059632-3059805	Amplification	ENSG00000006327	TNFRSF12A	Her2
chr16:3106153-3106565	Amplification	ENSG00000006327	TNFRSF12A	Her2
chr16:3106927-3107118	Amplification	ENSG00000006327	TNFRSF12A	Her2
chr16:3112613-3112918	Amplification	ENSG00000006327	TNFRSF12A	Her2
chr16:3234785-3235070	Amplification	ENSG00000162086	ZNF75A	Her2
chr16:3235169-3235460	Amplification	ENSG00000162086	ZNF75A	Her2
chr16:3263949-3264486	Amplification	ENSG00000162086	ZNF75A	Her2
chr16:3264763-3265064	Amplification	ENSG00000162086	ZNF75A	Her2
chr16:3282908-3283307	Amplification	ENSG00000162086	ZNF75A	Her2
chr16:3283493-3283914	Amplification	ENSG00000162086	ZNF75A	Her2
chr16:3400607-3400954	Amplification	ENSG00000162086	ZNF75A	Her2
chr16:3401225-3401572	Amplification	ENSG00000162086	ZNF75A	Her2
chr16:4350892-4351305	Amplification	ENSG00000277170	AC012676.3	Her2
chr16:4371938-4372356	Amplification	ENSG00000277170	AC012676.3	Her2
chr16:4372408-4372603	Amplification	ENSG00000277170	AC012676.3	Her2
chr16:4415930-4416595	Amplification	ENSG00000277170	AC012676.3	Her2
chr16:4425227-4425805	Amplification	ENSG00000277170	AC012676.3	Her2
chr16:4425890-4426144	Amplification	ENSG00000277170	AC012676.3	Her2
chr16:4474214-4474567	Amplification	ENSG00000277170	AC012676.3	Her2
chr16:4475024-4475197	Amplification	ENSG00000277170	AC012676.3	Her2
chr16:4476509-4476881	Amplification	ENSG00000277170	AC012676.3	Her2
chr16:4614161-4614824	Amplification	ENSG00000168101	NUDT16L1	Her2
chr16:4615129-4615279	Amplification	ENSG00000168101	NUDT16L1	Her2
chr16:4616602-4616924	Amplification	ENSG00000168101	NUDT16L1	Her2
chr16:4624379-4624655	Amplification	ENSG00000168101	NUDT16L1	Her2
chr16:4624845-4625444	Amplification	ENSG00000168101	NUDT16L1	Her2
chr16:4680289-4680622	Amplification	ENSG00000168101	NUDT16L1	Her2
chr16:4733854-4734243	Amplification	ENSG00000168101	NUDT16L1	Her2
chr16:4734583-4734833	Amplification	ENSG00000168101	NUDT16L1	Her2
chr16:4766803-4767180	Amplification	ENSG00000168101	NUDT16L1	Her2
chr16:4767359-4767581	Amplification	ENSG00000168101	NUDT16L1	Her2
chr16:4768509-4768669	Amplification	ENSG00000168101	NUDT16L1	Her2
chr16:5033426-5033601	Amplification	ENSG00000153446	C16orf89	Her2
chr16:5033660-5033881	Amplification	ENSG00000153446	C16orf89	Her2
chr16:5071853-5072100	Amplification	ENSG00000267070	AC026458.2	Her2
chr16:5071853-5072100	Amplification	ENSG00000153446	C16orf89	Her2
chr16:5097238-5097781	Amplification	ENSG00000267070	AC026458.2	Her2
chr16:5097238-5097781	Amplification	ENSG00000153446	C16orf89	Her2
chr16:5098633-5098922	Amplification	ENSG00000153446	C16orf89	Her2
chr16:569586-569937	Amplification	ENSG00000197562	RAB40C	Her2
chr16:569999-570320	Amplification	ENSG00000197562	RAB40C	Her2
chr16:588527-589518	Amplification	ENSG00000172366	MCRIP2	Her2
chr16:588527-589518	Amplification	ENSG00000279441	Z92544.2	Her2
chr16:589619-589828	Amplification	ENSG00000172366	MCRIP2	Her2
chr16:589619-589828	Amplification	ENSG00000279441	Z92544.2	Her2
chr16:590183-590489	Amplification	ENSG00000172366	MCRIP2	Her2
chr16:590183-590489	Amplification	ENSG00000279441	Z92544.2	Her2
chr16:635940-636299	Amplification	ENSG00000197562	RAB40C	Her2
chr16:635940-636299	Amplification	ENSG00000279441	Z92544.2	Her2
chr16:636388-636737	Amplification	ENSG00000197562	RAB40C	Her2
chr16:636388-636737	Amplification	ENSG00000279441	Z92544.2	Her2
chr16:636812-637009	Amplification	ENSG00000197562	RAB40C	Her2
chr16:636812-637009	Amplification	ENSG00000279441	Z92544.2	Her2
chr16:641442-641637	Amplification	ENSG00000197562	RAB40C	Her2
chr16:641442-641637	Amplification	ENSG00000279441	Z92544.2	Her2
chr16:641887-642343	Amplification	ENSG00000197562	RAB40C	Her2
chr16:641887-642343	Amplification	ENSG00000279441	Z92544.2	Her2
chr16:642508-642796	Amplification	ENSG00000197562	RAB40C	Her2
chr16:642508-642796	Amplification	ENSG00000279441	Z92544.2	Her2
chr16:661145-661441	Amplification	ENSG00000197562	RAB40C	Her2
chr16:661145-661441	Amplification	ENSG00000279441	Z92544.2	Her2
chr16:668133-668625	Amplification	ENSG00000197562	RAB40C	Her2
chr16:668133-668625	Amplification	ENSG00000279441	Z92544.2	Her2
chr16:679546-679787	Amplification	ENSG00000197562	RAB40C	Her2
chr16:679546-679787	Amplification	ENSG00000279441	Z92544.2	Her2
chr16:680102-680347	Amplification	ENSG00000197562	RAB40C	Her2
chr16:680102-680347	Amplification	ENSG00000279441	Z92544.2	Her2
chr16:680464-680720	Amplification	ENSG00000197562	RAB40C	Her2
chr16:680464-680720	Amplification	ENSG00000279441	Z92544.2	Her2
chr16:683830-684321	Amplification	ENSG00000279441	Z92544.2	Her2
chr16:683830-684321	Amplification	ENSG00000197562	RAB40C	Her2
chr16:690011-690367	Amplification	ENSG00000279441	Z92544.2	Her2
chr16:690011-690367	Amplification	ENSG00000172366	MCRIP2	Her2
chr16:695536-695691	Amplification	ENSG00000172366	MCRIP2	Her2
chr16:695536-695691	Amplification	ENSG00000279441	Z92544.2	Her2
chr16:705129-705310	Amplification	ENSG00000172366	MCRIP2	Her2
chr16:705129-705310	Amplification	ENSG00000279441	Z92544.2	Her2
chr16:705450-705784	Amplification	ENSG00000172366	MCRIP2	Her2
chr16:705450-705784	Amplification	ENSG00000279441	Z92544.2	Her2
chr16:715132-715780	Amplification	ENSG00000172366	MCRIP2	Her2
chr16:715132-715780	Amplification	ENSG00000279441	Z92544.2	Her2
chr16:720652-721394	Amplification	ENSG00000172366	MCRIP2	Her2
chr16:720652-721394	Amplification	ENSG00000279441	Z92544.2	Her2
chr16:727035-728274	Amplification	ENSG00000172366	MCRIP2	Her2
chr16:727035-728274	Amplification	ENSG00000279441	Z92544.2	Her2
chr16:740253-740926	Amplification	ENSG00000140983	RHOT2	Her2
chr16:740253-740926	Amplification	ENSG00000279441	Z92544.2	Her2
chr16:741138-741588	Amplification	ENSG00000140983	RHOT2	Her2
chr16:741138-741588	Amplification	ENSG00000279441	Z92544.2	Her2
chr16:787958-788370	Amplification	ENSG00000103245	CIAO3	Her2
chr16:787958-788370	Amplification	ENSG00000259840	Z97653.1	Her2
chr16:788685-788991	Amplification	ENSG00000103245	CIAO3	Her2
chr16:788685-788991	Amplification	ENSG00000259840	Z97653.1	Her2
chr16:807205-807772	Amplification	ENSG00000103245	CIAO3	Her2
chr16:807205-807772	Amplification	ENSG00000259840	Z97653.1	Her2
chr16:83946661-83946815	Deletion	ENSG00000166558	SLC38A8	Her2
chr16:83947368-83947538	Deletion	ENSG00000166558	SLC38A8	Her2
chr16:83953249-83954133	Deletion	ENSG00000103150	MLYCD	Her2
chr16:83968266-83968428	Deletion	ENSG00000103150	MLYCD	Her2
chr16:84116444-84116897	Deletion	ENSG00000140955	ADAD2	Her2
chr16:84116444-84116897	Deletion	ENSG00000274677	AC040169.3	Her2
chr16:84117027-84117446	Deletion	ENSG00000140955	ADAD2	Her2
chr16:84117027-84117446	Deletion	ENSG00000274677	AC040169.3	Her2
chr16:84144692-84145136	Deletion	ENSG00000140955	ADAD2	Her2
chr16:84144692-84145136	Deletion	ENSG00000274677	AC040169.3	Her2
chr16:84176712-84177050	Deletion	ENSG00000140955	ADAD2	Her2
chr16:84176712-84177050	Deletion	ENSG00000274677	AC040169.3	Her2
chr16:84186593-84187058	Deletion	ENSG00000140955	ADAD2	Her2
chr16:84648480-84648952	Deletion	ENSG00000103187	COTL1	Her2
chr16:86554814-86555693	Deletion	ENSG00000176678	FOXL1	Her2
chr16:87853860-87854146	Deletion	ENSG00000174990	CA5A	Her2
chr16:87854574-87854753	Deletion	ENSG00000174990	CA5A	Her2
chr16:87868019-87868165	Deletion	ENSG00000174990	CA5A	Her2
chr16:87868325-87868472	Deletion	ENSG00000174990	CA5A	Her2
chr16:87868826-87868988	Deletion	ENSG00000174990	CA5A	Her2
chr16:87869186-87869456	Deletion	ENSG00000174990	CA5A	Her2
chr16:87945167-87945790	Deletion	ENSG00000174990	CA5A	Her2
chr16:87946079-87946245	Deletion	ENSG00000174990	CA5A	Her2
chr16:87950544-87950951	Deletion	ENSG00000174990	CA5A	Her2
chr16:87951068-87951332	Deletion	ENSG00000174990	CA5A	Her2
chr16:87951540-87952123	Deletion	ENSG00000174990	CA5A	Her2
chr16:88533832-88534182	Deletion	ENSG00000158545	ZC3H18	Her2
chr16:88534291-88534950	Deletion	ENSG00000158545	ZC3H18	Her2
chr16:88569749-88570097	Deletion	ENSG00000158545	ZC3H18	Her2
chr16:88633879-88634217	Deletion	ENSG00000158545	ZC3H18	Her2
chr16:88634570-88634887	Deletion	ENSG00000158545	ZC3H18	Her2
chr16:88650606-88651044	Deletion	ENSG00000260617	AC138028.5	Her2
chr16:88650606-88651044	Deletion	ENSG00000158545	ZC3H18	Her2
chr16:88662803-88663103	Deletion	ENSG00000260617	AC138028.5	Her2
chr16:88662803-88663103	Deletion	ENSG00000158545	ZC3H18	Her2
chr16:88663338-88663659	Deletion	ENSG00000158545	ZC3H18	Her2
chr16:88663338-88663659	Deletion	ENSG00000260617	AC138028.5	Her2
chr16:88686263-88686428	Deletion	ENSG00000260617	AC138028.5	Her2
chr16:88686686-88686888	Deletion	ENSG00000260617	AC138028.5	Her2
chr16:88705972-88706417	Deletion	ENSG00000260617	AC138028.5	Her2
chr16:88706526-88706782	Deletion	ENSG00000260617	AC138028.5	Her2
chr16:88769942-88770125	Deletion	ENSG00000260617	AC138028.5	Her2
chr16:88770229-88770905	Deletion	ENSG00000260617	AC138028.5	Her2
chr16:88784492-88785572	Deletion	ENSG00000260617	AC138028.5	Her2
chr16:88803329-88803619	Deletion	ENSG00000260617	AC138028.5	Her2
chr16:88803787-88804121	Deletion	ENSG00000260617	AC138028.5	Her2
chr16:88811115-88811918	Deletion	ENSG00000260617	AC138028.5	Her2
chr16:88812109-88812747	Deletion	ENSG00000260617	AC138028.5	Her2
chr17:1087239-1087461	Deletion	ENSG00000177370	TIMM22	Her2
chr17:1087580-1087905	Deletion	ENSG00000177370	TIMM22	Her2
chr17:1088103-1088355	Deletion	ENSG00000177370	TIMM22	Her2
chr17:1179512-1179943	Deletion	ENSG00000262213	AC144836.1	Her2
chr17:1203552-1204032	Deletion	ENSG00000262213	AC144836.1	Her2
chr17:1259418-1259582	Deletion	ENSG00000262213	AC144836.1	Her2
chr17:1267881-1268269	Deletion	ENSG00000262213	AC144836.1	Her2
chr17:1268332-1268791	Deletion	ENSG00000262213	AC144836.1	Her2
chr17:15563384-15563612	Deletion	ENSG00000251537	AC005324.2	Her2
chr17:15659251-15659404	Deletion	ENSG00000251537	AC005324.2	Her2
chr17:1628533-1629295	Deletion	ENSG00000174231	PRPF8	Her2
chr17:1649197-1649988	Deletion	ENSG00000174231	PRPF8	Her2
chr17:16535481-16535634	Deletion	ENSG00000141040	ZNF287	Her2
chr17:16535897-16536594	Deletion	ENSG00000141040	ZNF287	Her2
chr17:16589248-16589422	Deletion	ENSG00000141040	ZNF287	Her2
chr17:1710098-1710320	Deletion	ENSG00000174231	PRPF8	Her2
chr17:1715609-1716082	Deletion	ENSG00000174231	PRPF8	Her2
chr17:1716654-1717072	Deletion	ENSG00000174231	PRPF8	Her2
chr17:1717304-1717541	Deletion	ENSG00000174231	PRPF8	Her2
chr17:1724360-1724626	Deletion	ENSG00000174231	PRPF8	Her2
chr17:1724721-1725083	Deletion	ENSG00000174231	PRPF8	Her2
chr17:1945819-1946038	Deletion	ENSG00000262533	AC090617.3	Her2
chr17:1966505-1966689	Deletion	ENSG00000262533	AC090617.3	Her2
chr17:1966846-1967185	Deletion	ENSG00000262533	AC090617.3	Her2
chr17:1997938-1998112	Deletion	ENSG00000262533	AC090617.3	Her2
chr17:2023879-2024088	Deletion	ENSG00000262533	AC090617.3	Her2
chr17:2024150-2024372	Deletion	ENSG00000262533	AC090617.3	Her2
chr17:2024613-2024982	Deletion	ENSG00000262533	AC090617.3	Her2
chr17:2025123-2025292	Deletion	ENSG00000262533	AC090617.3	Her2
chr17:2030192-2030635	Deletion	ENSG00000262533	AC090617.3	Her2
chr17:2041674-2041833	Deletion	ENSG00000262533	AC090617.3	Her2
chr17:2042045-2042498	Deletion	ENSG00000262533	AC090617.3	Her2
chr17:2050093-2050419	Deletion	ENSG00000262533	AC090617.3	Her2
chr17:36183067-36183492	Amplification	ENSG00000277632	CCL3	Her2
chr17:3892676-3892907	Deletion	ENSG00000074370	ATP2A3	Her2
chr17:3893257-3893411	Deletion	ENSG00000074370	ATP2A3	Her2
chr17:3965369-3965616	Deletion	ENSG00000074370	ATP2A3	Her2
chr17:39674765-39674929	Amplification	ENSG00000171532	NEUROD2	Her2
chr17:39675271-39675459	Amplification	ENSG00000171532	NEUROD2	Her2
chr17:39687805-39688113	Amplification	ENSG00000171532	NEUROD2	Her2
chr17:39688189-39688335	Amplification	ENSG00000171532	NEUROD2	Her2
chr17:39700082-39700324	Amplification	ENSG00000171532	NEUROD2	Her2
chr17:46192849-46193398	Amplification	ENSG00000214401	KANSL1-AS1	Her2
chr17:46192849-46193398	Amplification	ENSG00000214401	KANSL1-AS1	Her2
chr17:46192849-46193398	Deletion	ENSG00000214401	KANSL1-AS1	Her2
chr17:46192849-46193398	Deletion	ENSG00000214401	KANSL1-AS1	Her2
chr17:46224963-46225312	Amplification	ENSG00000214401	KANSL1-AS1	Her2
chr17:46267017-46267399	Amplification	ENSG00000214401	KANSL1-AS1	Her2
chr17:4939562-4939977	Deletion	ENSG00000129250	KIF1C	Her2
chr17:4940180-4940559	Deletion	ENSG00000129250	KIF1C	Her2
chr17:4947650-4947946	Deletion	ENSG00000129250	KIF1C	Her2
chr17:4948012-4948520	Deletion	ENSG00000129250	KIF1C	Her2
chr17:4949077-4949446	Deletion	ENSG00000129250	KIF1C	Her2
chr17:4949602-4949960	Deletion	ENSG00000129250	KIF1C	Her2
chr17:4950151-4950304	Deletion	ENSG00000129250	KIF1C	Her2
chr17:4966789-4967148	Deletion	ENSG00000129250	KIF1C	Her2
chr17:4967547-4967807	Deletion	ENSG00000129250	KIF1C	Her2
chr17:4968001-4968580	Deletion	ENSG00000129250	KIF1C	Her2
chr17:4986906-4987605	Deletion	ENSG00000129250	KIF1C	Her2
chr17:4997282-4997439	Deletion	ENSG00000129250	KIF1C	Her2
chr17:4997668-4997913	Deletion	ENSG00000129250	KIF1C	Her2
chr17:5031549-5031755	Deletion	ENSG00000129250	KIF1C	Her2
chr17:5031549-5031755	Deletion	ENSG00000234327	ZNF232-AS1	Her2
chr17:5077958-5078730	Deletion	ENSG00000234327	ZNF232-AS1	Her2
chr17:5077958-5078730	Deletion	ENSG00000129250	KIF1C	Her2
chr17:5111484-5111846	Deletion	ENSG00000180626	ZNF594	Her2
chr17:5112009-5112457	Deletion	ENSG00000180626	ZNF594	Her2
chr17:5191511-5191835	Deletion	ENSG00000234327	ZNF232-AS1	Her2
chr17:5192135-5192330	Deletion	ENSG00000234327	ZNF232-AS1	Her2
chr17:5192135-5192330	Deletion	ENSG00000180626	ZNF594	Her2
chr17:59837531-59837726	Amplification	ENSG00000267637	AC040904.1	Her2
chr17:59837868-59838687	Amplification	ENSG00000267637	AC040904.1	Her2
chr17:59845889-59847331	Amplification	ENSG00000267637	AC040904.1	Her2
chr17:59853131-59853329	Amplification	ENSG00000267637	AC040904.1	Her2
chr17:59859784-59860001	Amplification	ENSG00000267637	AC040904.1	Her2
chr17:63435197-63435584	Amplification	ENSG00000159640	ACE	Her2
chr17:63445580-63446294	Amplification	ENSG00000159640	ACE	Her2
chr17:63446385-63447605	Amplification	ENSG00000159640	ACE	Her2
chr17:6552356-6552502	Deletion	ENSG00000108590	MED31	Her2
chr17:6556523-6556724	Deletion	ENSG00000108590	MED31	Her2
chr17:6640222-6640938	Deletion	ENSG00000108590	MED31	Her2
chr17:6641119-6641423	Deletion	ENSG00000108590	MED31	Her2
chr17:6651783-6652015	Deletion	ENSG00000108590	MED31	Her2
chr17:6657502-6657648	Deletion	ENSG00000108590	MED31	Her2
chr17:7177807-7178016	Deletion	ENSG00000262302	AC003688.1	Her2
chr17:7219877-7220380	Deletion	ENSG00000262302	AC003688.1	Her2
chr17:7220711-7221029	Deletion	ENSG00000262302	AC003688.1	Her2
chr17:7234063-7234522	Deletion	ENSG00000262302	AC003688.1	Her2
chr17:7237945-7238582	Deletion	ENSG00000262302	AC003688.1	Her2
chr17:7238864-7239452	Deletion	ENSG00000262302	AC003688.1	Her2
chr17:7242154-7242346	Deletion	ENSG00000262302	AC003688.1	Her2
chr17:7242639-7242804	Deletion	ENSG00000262302	AC003688.1	Her2
chr17:7262175-7262448	Deletion	ENSG00000262302	AC003688.1	Her2
chr17:7262799-7262980	Deletion	ENSG00000262302	AC003688.1	Her2
chr17:7280934-7281177	Deletion	ENSG00000262302	AC003688.1	Her2
chr17:7294174-7294565	Deletion	ENSG00000262302	AC003688.1	Her2
chr17:7295040-7295207	Deletion	ENSG00000262302	AC003688.1	Her2
chr17:7306920-7307145	Deletion	ENSG00000262302	AC003688.1	Her2
chr17:7307591-7308712	Deletion	ENSG00000262302	AC003688.1	Her2
chr17:7314998-7315751	Deletion	ENSG00000262302	AC003688.1	Her2
chr17:7329104-7329610	Deletion	ENSG00000262302	AC003688.1	Her2
chr17:7329791-7330072	Deletion	ENSG00000262302	AC003688.1	Her2
chr17:7351144-7351956	Deletion	ENSG00000181284	TMEM102	Her2
chr17:7352191-7352485	Deletion	ENSG00000181284	TMEM102	Her2
chr17:7381003-7381462	Deletion	ENSG00000181284	TMEM102	Her2
chr17:7394257-7394527	Deletion	ENSG00000181284	TMEM102	Her2
chr17:7394630-7395262	Deletion	ENSG00000181284	TMEM102	Her2
chr17:7403851-7404086	Deletion	ENSG00000181284	TMEM102	Her2
chr17:7404643-7404954	Deletion	ENSG00000181284	TMEM102	Her2
chr17:7435809-7436300	Deletion	ENSG00000161958	FGF11	Her2
chr17:7436398-7437029	Deletion	ENSG00000161958	FGF11	Her2
chr17:7445222-7445562	Deletion	ENSG00000181284	TMEM102	Her2
chr17:7455540-7456049	Deletion	ENSG00000181284	TMEM102	Her2
chr17:7479149-7479553	Deletion	ENSG00000181284	TMEM102	Her2
chr17:7483638-7483898	Deletion	ENSG00000181284	TMEM102	Her2
chr17:7484011-7484247	Deletion	ENSG00000181284	TMEM102	Her2
chr17:7484416-7484600	Deletion	ENSG00000181284	TMEM102	Her2
chr17:7484933-7485201	Deletion	ENSG00000181284	TMEM102	Her2
chr17:7857264-7857562	Deletion	ENSG00000170037	CNTROB	Her2
chr17:7857707-7857973	Deletion	ENSG00000170037	CNTROB	Her2
chr17:7884888-7885945	Deletion	ENSG00000170037	CNTROB	Her2
chr17:7887870-7888170	Deletion	ENSG00000170037	CNTROB	Her2
chr17:7915419-7915689	Deletion	ENSG00000170037	CNTROB	Her2
chr17:7915991-7916390	Deletion	ENSG00000279174	AC104581.3	Her2
chr17:7915991-7916390	Deletion	ENSG00000170037	CNTROB	Her2
chr17:7931640-7931924	Deletion	ENSG00000279174	AC104581.3	Her2
chr17:7931640-7931924	Deletion	ENSG00000170037	CNTROB	Her2
chr17:7932240-7932593	Deletion	ENSG00000132518	GUCY2D	Her2
chr17:7932240-7932593	Deletion	ENSG00000279174	AC104581.3	Her2
chr17:7951092-7951735	Deletion	ENSG00000170037	CNTROB	Her2
chr17:7951092-7951735	Deletion	ENSG00000279174	AC104581.3	Her2
chr17:7952166-7952501	Deletion	ENSG00000170037	CNTROB	Her2
chr17:7952166-7952501	Deletion	ENSG00000279174	AC104581.3	Her2
chr17:7958364-7958510	Deletion	ENSG00000279174	AC104581.3	Her2
chr17:7958364-7958510	Deletion	ENSG00000170037	CNTROB	Her2
chr17:7990005-7990255	Deletion	ENSG00000170037	CNTROB	Her2
chr17:7990005-7990255	Deletion	ENSG00000279174	AC104581.3	Her2
chr17:8173589-8173839	Deletion	ENSG00000178921	PFAS	Her2
chr17:8176519-8176708	Deletion	ENSG00000178921	PFAS	Her2
chr17:8189567-8190163	Deletion	ENSG00000178921	PFAS	Her2
chr17:8200333-8200528	Deletion	ENSG00000178921	PFAS	Her2
chr17:8210316-8210527	Deletion	ENSG00000178921	PFAS	Her2
chr17:8210796-8210963	Deletion	ENSG00000178921	PFAS	Her2
chr17:8221258-8221411	Deletion	ENSG00000178921	PFAS	Her2
chr17:8222896-8223097	Deletion	ENSG00000178921	PFAS	Her2
chr17:8223193-8223451	Deletion	ENSG00000178921	PFAS	Her2
chr17:8223592-8223866	Deletion	ENSG00000178921	PFAS	Her2
chr17:8288080-8288553	Deletion	ENSG00000178921	PFAS	Her2
chr17:8288720-8289026	Deletion	ENSG00000178921	PFAS	Her2
chr17:8295480-8295713	Deletion	ENSG00000178921	PFAS	Her2
chr17:8965853-8966067	Deletion	ENSG00000141506	PIK3R5	Her2
chr19:1173146-1174221	Deletion	ENSG00000267493	CIRBP-AS1	Her2
chr19:1180863-1181054	Deletion	ENSG00000267493	CIRBP-AS1	Her2
chr19:1181390-1181690	Deletion	ENSG00000267493	CIRBP-AS1	Her2
chr19:1182061-1182521	Deletion	ENSG00000267493	CIRBP-AS1	Her2
chr19:1194321-1194898	Deletion	ENSG00000267493	CIRBP-AS1	Her2
chr19:1205820-1206565	Deletion	ENSG00000267493	CIRBP-AS1	Her2
chr19:1207158-1207621	Deletion	ENSG00000267493	CIRBP-AS1	Her2
chr19:1237591-1237901	Deletion	ENSG00000267493	CIRBP-AS1	Her2
chr19:1241788-1242154	Deletion	ENSG00000267493	CIRBP-AS1	Her2
chr19:1248629-1249521	Deletion	ENSG00000267493	CIRBP-AS1	Her2
chr19:1250197-1250529	Deletion	ENSG00000267493	CIRBP-AS1	Her2
chr19:1261177-1261428	Deletion	ENSG00000267493	CIRBP-AS1	Her2
chr19:1261970-1262145	Deletion	ENSG00000267493	CIRBP-AS1	Her2
chr19:1275543-1275831	Deletion	ENSG00000267493	CIRBP-AS1	Her2
chr19:1276124-1276439	Deletion	ENSG00000267493	CIRBP-AS1	Her2
chr19:1285886-1286032	Deletion	ENSG00000267493	CIRBP-AS1	Her2
chr19:1285886-1286032	Deletion	ENSG00000160953	PWWP3A	Her2
chr19:1354472-1354794	Deletion	ENSG00000267493	CIRBP-AS1	Her2
chr19:1355020-1355337	Deletion	ENSG00000267493	CIRBP-AS1	Her2
chr19:1383654-1384404	Deletion	ENSG00000160953	PWWP3A	Her2
chr19:1393803-1394129	Deletion	ENSG00000160953	PWWP3A	Her2
chr19:1394765-1394985	Deletion	ENSG00000160953	PWWP3A	Her2
chr19:1401199-1401462	Deletion	ENSG00000160953	PWWP3A	Her2
chr19:1407065-1407211	Deletion	ENSG00000160953	PWWP3A	Her2
chr19:1407597-1408668	Deletion	ENSG00000160953	PWWP3A	Her2
chr19:1414878-1415029	Deletion	ENSG00000160953	PWWP3A	Her2
chr19:1415781-1416078	Deletion	ENSG00000160953	PWWP3A	Her2
chr19:1438418-1439254	Deletion	ENSG00000160953	PWWP3A	Her2
chr19:1455250-1455433	Deletion	ENSG00000185988	PLK5	Her2
chr19:1469203-1469455	Deletion	ENSG00000185988	PLK5	Her2
chr19:1469687-1470431	Deletion	ENSG00000185988	PLK5	Her2
chr19:1478950-1479184	Deletion	ENSG00000185988	PLK5	Her2
chr19:1479270-1479624	Deletion	ENSG00000185988	PLK5	Her2
chr19:1490004-1490343	Deletion	ENSG00000185988	PLK5	Her2
chr19:1566810-1568304	Deletion	ENSG00000185988	PLK5	Her2
chr19:1591869-1592318	Deletion	ENSG00000185988	PLK5	Her2
chr19:1592468-1592839	Deletion	ENSG00000185988	PLK5	Her2
chr19:1593057-1593231	Deletion	ENSG00000185988	PLK5	Her2
chr19:1605021-1605454	Deletion	ENSG00000185988	PLK5	Her2
chr19:1605664-1605895	Deletion	ENSG00000185988	PLK5	Her2
chr19:2151134-2151544	Deletion	ENSG00000104886	PLEKHJ1	Her2
chr19:2163914-2164506	Deletion	ENSG00000104886	PLEKHJ1	Her2
chr19:2269554-2270039	Deletion	ENSG00000104886	PLEKHJ1	Her2
chr19:2270313-2270673	Deletion	ENSG00000104886	PLEKHJ1	Her2
chr19:2328268-2328507	Deletion	ENSG00000104886	PLEKHJ1	Her2
chr19:2328690-2328943	Deletion	ENSG00000104886	PLEKHJ1	Her2
chr19:2702445-2702741	Deletion	ENSG00000176490	DIRAS1	Her2
chr19:2739827-2740015	Deletion	ENSG00000176490	DIRAS1	Her2
chr19:2782983-2783255	Deletion	ENSG00000176490	DIRAS1	Her2
chr19:2785564-2785803	Deletion	ENSG00000176490	DIRAS1	Her2
chr19:2819906-2820305	Deletion	ENSG00000172009	THOP1	Her2
chr19:2840857-2841229	Deletion	ENSG00000172009	THOP1	Her2
chr19:2841570-2841874	Deletion	ENSG00000172009	THOP1	Her2
chr19:517046-517276	Deletion	ENSG00000099822	HCN2	Her2
chr19:524290-524436	Deletion	ENSG00000099822	HCN2	Her2
chr19:531164-531587	Deletion	ENSG00000099822	HCN2	Her2
chr19:532008-532162	Deletion	ENSG00000099822	HCN2	Her2
chr19:572597-573023	Deletion	ENSG00000099822	HCN2	Her2
chr19:633300-633508	Deletion	ENSG00000099822	HCN2	Her2
chr19:662797-663160	Deletion	ENSG00000099822	HCN2	Her2
chr19:663488-663798	Deletion	ENSG00000099822	HCN2	Her2
chr19:679947-680386	Deletion	ENSG00000099822	HCN2	Her2
chr19:680748-680943	Deletion	ENSG00000099822	HCN2	Her2
chr19:782435-782614	Deletion	ENSG00000172232	AZU1	Her2
chr19:796704-796907	Deletion	ENSG00000172232	AZU1	Her2
chr19:797437-797814	Deletion	ENSG00000172232	AZU1	Her2
chr19:860688-860976	Deletion	ENSG00000172232	AZU1	Her2
chr19:892824-893413	Deletion	ENSG00000172232	AZU1	Her2
chr19:912785-913624	Deletion	ENSG00000172232	AZU1	Her2
chr19:925208-925400	Deletion	ENSG00000197561	ELANE	Her2
chr19:925459-925655	Deletion	ENSG00000197561	ELANE	Her2
chr6:106913444-106913625	Amplification	ENSG00000272398	CD24	Her2
chr6:106913767-106913933	Amplification	ENSG00000272398	CD24	Her2
chr6:106974846-106975100	Amplification	ENSG00000130349	MTRES1	Her2
chr6:106975167-106975332	Amplification	ENSG00000130349	MTRES1	Her2
chr6:107028283-107028742	Amplification	ENSG00000272398	CD24	Her2
chr6:107114566-107114899	Amplification	ENSG00000130349	MTRES1	Her2
chr6:107115051-107115614	Amplification	ENSG00000130349	MTRES1	Her2
chr6:107459296-107459446	Amplification	ENSG00000234206	AL121957.1	Her2
chr6:107459796-107459970	Amplification	ENSG00000234206	AL121957.1	Her2
chr8:42338540-42338798	Amplification	ENSG00000078668	VDAC3	Her2
chr8:42842886-42843348	Amplification	ENSG00000120925	RNF170	Her2
chr8:42896488-42896819	Amplification	ENSG00000131931	THAP1	Her2
chr8:42896943-42897242	Amplification	ENSG00000131931	THAP1	Her2
chr8:76999794-77000080	Amplification	ENSG00000253416	AC023200.1	Her2
chr8:77000352-77000706	Amplification	ENSG00000253416	AC023200.1	Her2
chr9:22009063-22009239	Deletion	ENSG00000147889	CDKN2A	Her2
chr1:16895744-16895965	Deletion	ENSG00000272426	BX284668.6	Her2
chr1:16895744-16895965	Deletion	ENSG00000272426	BX284668.6	Her2
chr1:16895744-16895965	Amplification	ENSG00000272426	BX284668.6	Her2
chr1:16895744-16895965	Amplification	ENSG00000272426	BX284668.6	Her2
chr1:16904908-16905208	Amplification	ENSG00000272426	BX284668.6	Her2
chr1:16914138-16914549	Amplification	ENSG00000272426	BX284668.6	Her2
chr11:73141898-73142655	Amplification	ENSG00000256568	AP002761.2	Her2
chr11:73185691-73185921	Amplification	ENSG00000256568	AP002761.2	Her2
chr11:73192756-73192925	Amplification	ENSG00000256568	AP002761.2	Her2
chr11:73193093-73193890	Amplification	ENSG00000256568	AP002761.2	Her2
chr11:73194250-73194567	Amplification	ENSG00000256568	AP002761.2	Her2
chr11:73194977-73195392	Amplification	ENSG00000256568	AP002761.2	Her2
chr11:73217826-73218177	Amplification	ENSG00000256568	AP002761.2	Her2
chr11:73218272-73219010	Amplification	ENSG00000256568	AP002761.2	Her2
chr11:73227339-73227833	Amplification	ENSG00000256568	AP002761.2	Her2
chr11:73228334-73228855	Amplification	ENSG00000256568	AP002761.2	Her2
chr11:77637404-77637786	Amplification	ENSG00000254985	RSF1-IT2	Her2
chr11:77637916-77638098	Amplification	ENSG00000254985	RSF1-IT2	Her2
chr1:201597402-201597833	Amplification	ENSG00000236390	AC092800.1	Her2
chr1:201598277-201598684	Amplification	ENSG00000236390	AC092800.1	Her2
chr1:201650175-201650540	Amplification	ENSG00000236390	AC092800.1	Her2
chr1:201739537-201739683	Amplification	ENSG00000236390	AC092800.1	Her2
chr1:201739924-201740701	Amplification	ENSG00000236390	AC092800.1	Her2
chr1:202539279-202539488	Amplification	ENSG00000226862	AC104463.2	Her2
chr1:212558208-212558955	Amplification	ENSG00000235862	AL590648.2	Her2
chr1:212608782-212609093	Amplification	ENSG00000235862	AL590648.2	Her2
chr16:1678300-1678896	Amplification	ENSG00000261207	AL031717.1	Her2
chr16:1688204-1688405	Amplification	ENSG00000261207	AL031717.1	Her2
chr16:1705726-1706080	Amplification	ENSG00000261207	AL031717.1	Her2
chr16:1706272-1706613	Amplification	ENSG00000261207	AL031717.1	Her2
chr16:1772815-1773122	Amplification	ENSG00000261207	AL031717.1	Her2
chr16:1773197-1773516	Amplification	ENSG00000261207	AL031717.1	Her2
chr16:1781979-1782525	Amplification	ENSG00000261207	AL031717.1	Her2
chr16:1783007-1783385	Amplification	ENSG00000261207	AL031717.1	Her2
chr16:1826370-1826828	Amplification	ENSG00000261207	AL031717.1	Her2
chr16:1826922-1827186	Amplification	ENSG00000261207	AL031717.1	Her2
chr16:1827249-1827719	Amplification	ENSG00000261207	AL031717.1	Her2
chr16:1929350-1929735	Amplification	ENSG00000255198	SNHG9	Her2
chr16:1942805-1943145	Amplification	ENSG00000255198	SNHG9	Her2
chr16:1959598-1959928	Amplification	ENSG00000255198	SNHG9	Her2
chr16:1964467-1964750	Amplification	ENSG00000255198	SNHG9	Her2
chr16:1971519-1971881	Amplification	ENSG00000255198	SNHG9	Her2
chr16:1972083-1972304	Amplification	ENSG00000255198	SNHG9	Her2
chr16:1983731-1983919	Amplification	ENSG00000255198	SNHG9	Her2
chr16:1984179-1984669	Amplification	ENSG00000255198	SNHG9	Her2
chr16:2009355-2009757	Amplification	ENSG00000255198	SNHG9	Her2
chr16:2009915-2010495	Amplification	ENSG00000255198	SNHG9	Her2
chr16:2015791-2015988	Amplification	ENSG00000255198	SNHG9	Her2
chr16:2026916-2027412	Amplification	ENSG00000255198	SNHG9	Her2
chr16:2047488-2047761	Amplification	ENSG00000255198	SNHG9	Her2
chr16:2048033-2048359	Amplification	ENSG00000255198	SNHG9	Her2
chr16:2196096-2196293	Amplification	ENSG00000260778	AC009065.4	Her2
chr16:2196414-2196712	Amplification	ENSG00000260778	AC009065.4	Her2
chr16:2205164-2205723	Amplification	ENSG00000260778	AC009065.4	Her2
chr16:2214302-2214746	Amplification	ENSG00000260778	AC009065.4	Her2
chr16:2215260-2215614	Amplification	ENSG00000260778	AC009065.4	Her2
chr16:2216137-2216336	Amplification	ENSG00000260778	AC009065.4	Her2
chr16:2223629-2224159	Amplification	ENSG00000260778	AC009065.4	Her2
chr16:2251061-2251557	Amplification	ENSG00000260778	AC009065.4	Her2
chr16:2267595-2267834	Amplification	ENSG00000260778	AC009065.4	Her2
chr16:2329325-2329582	Amplification	ENSG00000260778	AC009065.4	Her2
chr16:2329981-2330159	Amplification	ENSG00000260778	AC009065.4	Her2
chr16:2339928-2340766	Amplification	ENSG00000260778	AC009065.4	Her2
chr16:2513707-2514681	Amplification	ENSG00000279568	AC093525.9	Her2
chr16:2520408-2520949	Amplification	ENSG00000279568	AC093525.9	Her2
chr16:2531744-2531906	Amplification	ENSG00000279568	AC093525.9	Her2
chr16:2532246-2532591	Amplification	ENSG00000279568	AC093525.9	Her2
chr16:2532692-2532987	Amplification	ENSG00000279568	AC093525.9	Her2
chr16:2538039-2538357	Amplification	ENSG00000279568	AC093525.9	Her2
chr16:2551794-2551968	Amplification	ENSG00000279568	AC093525.9	Her2
chr16:2603456-2603957	Amplification	ENSG00000279568	AC093525.9	Her2
chr16:2673116-2673421	Amplification	ENSG00000279568	AC093525.9	Her2
chr16:4350892-4351305	Amplification	ENSG00000277170	AC012676.3	Her2
chr16:4371938-4372356	Amplification	ENSG00000277170	AC012676.3	Her2
chr16:4372408-4372603	Amplification	ENSG00000277170	AC012676.3	Her2
chr16:4415930-4416595	Amplification	ENSG00000277170	AC012676.3	Her2
chr16:4425227-4425805	Amplification	ENSG00000277170	AC012676.3	Her2
chr16:4425890-4426144	Amplification	ENSG00000277170	AC012676.3	Her2
chr16:4474214-4474567	Amplification	ENSG00000277170	AC012676.3	Her2
chr16:4475024-4475197	Amplification	ENSG00000277170	AC012676.3	Her2
chr16:4476509-4476881	Amplification	ENSG00000277170	AC012676.3	Her2
chr16:5071853-5072100	Amplification	ENSG00000267070	AC026458.2	Her2
chr16:5097238-5097781	Amplification	ENSG00000267070	AC026458.2	Her2
chr16:588527-589518	Amplification	ENSG00000279441	Z92544.2	Her2
chr16:589619-589828	Amplification	ENSG00000279441	Z92544.2	Her2
chr16:590183-590489	Amplification	ENSG00000279441	Z92544.2	Her2
chr16:635940-636299	Amplification	ENSG00000279441	Z92544.2	Her2
chr16:636388-636737	Amplification	ENSG00000279441	Z92544.2	Her2
chr16:636812-637009	Amplification	ENSG00000279441	Z92544.2	Her2
chr16:641442-641637	Amplification	ENSG00000279441	Z92544.2	Her2
chr16:641887-642343	Amplification	ENSG00000279441	Z92544.2	Her2
chr16:642508-642796	Amplification	ENSG00000279441	Z92544.2	Her2
chr16:661145-661441	Amplification	ENSG00000279441	Z92544.2	Her2
chr16:668133-668625	Amplification	ENSG00000279441	Z92544.2	Her2
chr16:679546-679787	Amplification	ENSG00000279441	Z92544.2	Her2
chr16:680102-680347	Amplification	ENSG00000279441	Z92544.2	Her2
chr16:680464-680720	Amplification	ENSG00000279441	Z92544.2	Her2
chr16:683830-684321	Amplification	ENSG00000279441	Z92544.2	Her2
chr16:690011-690367	Amplification	ENSG00000279441	Z92544.2	Her2
chr16:695536-695691	Amplification	ENSG00000279441	Z92544.2	Her2
chr16:705129-705310	Amplification	ENSG00000279441	Z92544.2	Her2
chr16:705450-705784	Amplification	ENSG00000279441	Z92544.2	Her2
chr16:715132-715780	Amplification	ENSG00000279441	Z92544.2	Her2
chr16:720652-721394	Amplification	ENSG00000279441	Z92544.2	Her2
chr16:727035-728274	Amplification	ENSG00000279441	Z92544.2	Her2
chr16:740253-740926	Amplification	ENSG00000279441	Z92544.2	Her2
chr16:741138-741588	Amplification	ENSG00000279441	Z92544.2	Her2
chr16:787958-788370	Amplification	ENSG00000259840	Z97653.1	Her2
chr16:788685-788991	Amplification	ENSG00000259840	Z97653.1	Her2
chr16:807205-807772	Amplification	ENSG00000259840	Z97653.1	Her2
chr16:84116444-84116897	Deletion	ENSG00000274677	AC040169.3	Her2
chr16:84117027-84117446	Deletion	ENSG00000274677	AC040169.3	Her2
chr16:84144692-84145136	Deletion	ENSG00000274677	AC040169.3	Her2
chr16:84176712-84177050	Deletion	ENSG00000274677	AC040169.3	Her2
chr16:88650606-88651044	Deletion	ENSG00000260617	AC138028.5	Her2
chr16:88662803-88663103	Deletion	ENSG00000260617	AC138028.5	Her2
chr16:88663338-88663659	Deletion	ENSG00000260617	AC138028.5	Her2
chr16:88686263-88686428	Deletion	ENSG00000260617	AC138028.5	Her2
chr16:88686686-88686888	Deletion	ENSG00000260617	AC138028.5	Her2
chr16:88705972-88706417	Deletion	ENSG00000260617	AC138028.5	Her2
chr16:88706526-88706782	Deletion	ENSG00000260617	AC138028.5	Her2
chr16:88769942-88770125	Deletion	ENSG00000260617	AC138028.5	Her2
chr16:88770229-88770905	Deletion	ENSG00000260617	AC138028.5	Her2
chr16:88784492-88785572	Deletion	ENSG00000260617	AC138028.5	Her2
chr16:88803329-88803619	Deletion	ENSG00000260617	AC138028.5	Her2
chr16:88803787-88804121	Deletion	ENSG00000260617	AC138028.5	Her2
chr16:88811115-88811918	Deletion	ENSG00000260617	AC138028.5	Her2
chr16:88812109-88812747	Deletion	ENSG00000260617	AC138028.5	Her2
chr17:1179512-1179943	Deletion	ENSG00000262213	AC144836.1	Her2
chr17:1203552-1204032	Deletion	ENSG00000262213	AC144836.1	Her2
chr17:1259418-1259582	Deletion	ENSG00000262213	AC144836.1	Her2
chr17:1267881-1268269	Deletion	ENSG00000262213	AC144836.1	Her2
chr17:1268332-1268791	Deletion	ENSG00000262213	AC144836.1	Her2
chr17:1945819-1946038	Deletion	ENSG00000262533	AC090617.3	Her2
chr17:1966505-1966689	Deletion	ENSG00000262533	AC090617.3	Her2
chr17:1966846-1967185	Deletion	ENSG00000262533	AC090617.3	Her2
chr17:1997938-1998112	Deletion	ENSG00000262533	AC090617.3	Her2
chr17:2023879-2024088	Deletion	ENSG00000262533	AC090617.3	Her2
chr17:2024150-2024372	Deletion	ENSG00000262533	AC090617.3	Her2
chr17:2024613-2024982	Deletion	ENSG00000262533	AC090617.3	Her2
chr17:2025123-2025292	Deletion	ENSG00000262533	AC090617.3	Her2
chr17:2030192-2030635	Deletion	ENSG00000262533	AC090617.3	Her2
chr17:2041674-2041833	Deletion	ENSG00000262533	AC090617.3	Her2
chr17:2042045-2042498	Deletion	ENSG00000262533	AC090617.3	Her2
chr17:2050093-2050419	Deletion	ENSG00000262533	AC090617.3	Her2
chr17:46192849-46193398	Deletion	ENSG00000214401	KANSL1-AS1	Her2
chr17:46192849-46193398	Deletion	ENSG00000214401	KANSL1-AS1	Her2
chr17:46192849-46193398	Amplification	ENSG00000214401	KANSL1-AS1	Her2
chr17:46192849-46193398	Amplification	ENSG00000214401	KANSL1-AS1	Her2
chr17:46224963-46225312	Amplification	ENSG00000214401	KANSL1-AS1	Her2
chr17:46267017-46267399	Amplification	ENSG00000214401	KANSL1-AS1	Her2
chr17:5031549-5031755	Deletion	ENSG00000234327	ZNF232-AS1	Her2
chr17:5077958-5078730	Deletion	ENSG00000234327	ZNF232-AS1	Her2
chr17:5191511-5191835	Deletion	ENSG00000234327	ZNF232-AS1	Her2
chr17:5192135-5192330	Deletion	ENSG00000234327	ZNF232-AS1	Her2
chr17:59837531-59837726	Amplification	ENSG00000267637	AC040904.1	Her2
chr17:59837868-59838687	Amplification	ENSG00000267637	AC040904.1	Her2
chr17:59845889-59847331	Amplification	ENSG00000267637	AC040904.1	Her2
chr17:59853131-59853329	Amplification	ENSG00000267637	AC040904.1	Her2
chr17:59859784-59860001	Amplification	ENSG00000267637	AC040904.1	Her2
chr17:7915991-7916390	Deletion	ENSG00000279174	AC104581.3	Her2
chr17:7931640-7931924	Deletion	ENSG00000279174	AC104581.3	Her2
chr17:7932240-7932593	Deletion	ENSG00000279174	AC104581.3	Her2
chr17:7951092-7951735	Deletion	ENSG00000279174	AC104581.3	Her2
chr17:7952166-7952501	Deletion	ENSG00000279174	AC104581.3	Her2
chr17:7958364-7958510	Deletion	ENSG00000279174	AC104581.3	Her2
chr17:7990005-7990255	Deletion	ENSG00000279174	AC104581.3	Her2
chr19:1173146-1174221	Deletion	ENSG00000267493	CIRBP-AS1	Her2
chr19:1180863-1181054	Deletion	ENSG00000267493	CIRBP-AS1	Her2
chr19:1181390-1181690	Deletion	ENSG00000267493	CIRBP-AS1	Her2
chr19:1182061-1182521	Deletion	ENSG00000267493	CIRBP-AS1	Her2
chr19:1194321-1194898	Deletion	ENSG00000267493	CIRBP-AS1	Her2
chr19:1205820-1206565	Deletion	ENSG00000267493	CIRBP-AS1	Her2
chr19:1207158-1207621	Deletion	ENSG00000267493	CIRBP-AS1	Her2
chr19:1237591-1237901	Deletion	ENSG00000267493	CIRBP-AS1	Her2
chr19:1241788-1242154	Deletion	ENSG00000267493	CIRBP-AS1	Her2
chr19:1248629-1249521	Deletion	ENSG00000267493	CIRBP-AS1	Her2
chr19:1250197-1250529	Deletion	ENSG00000267493	CIRBP-AS1	Her2
chr19:1261177-1261428	Deletion	ENSG00000267493	CIRBP-AS1	Her2
chr19:1261970-1262145	Deletion	ENSG00000267493	CIRBP-AS1	Her2
chr19:1275543-1275831	Deletion	ENSG00000267493	CIRBP-AS1	Her2
chr19:1276124-1276439	Deletion	ENSG00000267493	CIRBP-AS1	Her2
chr19:1285886-1286032	Deletion	ENSG00000267493	CIRBP-AS1	Her2
chr19:1354472-1354794	Deletion	ENSG00000267493	CIRBP-AS1	Her2
chr19:1355020-1355337	Deletion	ENSG00000267493	CIRBP-AS1	Her2
chr6:107459296-107459446	Amplification	ENSG00000234206	AL121957.1	Her2
chr6:107459796-107459970	Amplification	ENSG00000234206	AL121957.1	Her2
chr8:76999794-77000080	Amplification	ENSG00000253416	AC023200.1	Her2
chr8:77000352-77000706	Amplification	ENSG00000253416	AC023200.1	Her2

## Sheet: LumA_enhancer_target
enhancer	CNV.status	ENSG ID	Symbol ID	subtype
chr11:67629554-67630171	Amplification	ENSG00000132744	ACY3	LumA
chr11:67630507-67630773	Amplification	ENSG00000132744	ACY3	LumA
chr11:67630857-67631027	Amplification	ENSG00000132744	ACY3	LumA
chr11:69639250-69639507	Amplification	ENSG00000149716	LTO1	LumA
chr11:69640710-69640914	Amplification	ENSG00000149716	LTO1	LumA
chr11:69641216-69641889	Amplification	ENSG00000149716	LTO1	LumA
chr11:69643141-69643300	Amplification	ENSG00000149716	LTO1	LumA
chr11:69654070-69654462	Amplification	ENSG00000162344	FGF19	LumA
chr11:69655130-69655691	Amplification	ENSG00000162344	FGF19	LumA
chr11:69674914-69675351	Amplification	ENSG00000162344	FGF19	LumA
chr11:69675554-69675881	Amplification	ENSG00000149716	LTO1	LumA
chr1:1724374-1724625	Deletion	ENSG00000008130	NADK	LumA
chr1:1738962-1739119	Deletion	ENSG00000008130	NADK	LumA
chr1:1745668-1745860	Deletion	ENSG00000008130	NADK	LumA
chr1:1745927-1746357	Deletion	ENSG00000008130	NADK	LumA
chr11:77637404-77637786	Amplification	ENSG00000254985	RSF1-IT2	LumA
chr11:77637916-77638098	Amplification	ENSG00000254985	RSF1-IT2	LumA
chr1:201597402-201597833	Amplification	ENSG00000236390	AC092800.1	LumA
chr1:201598277-201598684	Amplification	ENSG00000236390	AC092800.1	LumA
chr1:201650175-201650540	Amplification	ENSG00000236390	AC092800.1	LumA
chr1:201739537-201739683	Amplification	ENSG00000236390	AC092800.1	LumA
chr1:201739924-201740701	Amplification	ENSG00000236390	AC092800.1	LumA
chr1:202046588-202047103	Amplification	ENSG00000143862	ARL8A	LumA
chr1:202057165-202057421	Amplification	ENSG00000143862	ARL8A	LumA
chr1:202106087-202106402	Amplification	ENSG00000143862	ARL8A	LumA
chr1:202106652-202106919	Amplification	ENSG00000143862	ARL8A	LumA
chr1:202107062-202107379	Amplification	ENSG00000143862	ARL8A	LumA
chr1:202107538-202107836	Amplification	ENSG00000143862	ARL8A	LumA
chr1:202112765-202112965	Amplification	ENSG00000143862	ARL8A	LumA
chr1:202113210-202113844	Amplification	ENSG00000143862	ARL8A	LumA
chr1:202131506-202132043	Amplification	ENSG00000143862	ARL8A	LumA
chr1:202132205-202132620	Amplification	ENSG00000143862	ARL8A	LumA
chr1:202144818-202145031	Amplification	ENSG00000143862	ARL8A	LumA
chr1:202810978-202811175	Amplification	ENSG00000117139	KDM5B	LumA
chr1:203089631-203089927	Amplification	ENSG00000133055	MYBPH	LumA
chr1:203089631-203089927	Amplification	ENSG00000234775	AC105940.2	LumA
chr1:203128347-203128506	Amplification	ENSG00000133055	MYBPH	LumA
chr1:203267490-203267679	Amplification	ENSG00000133055	MYBPH	LumA
chr1:204129259-204130313	Amplification	ENSG00000170498	KISS1	LumA
chr1:204140966-204141150	Amplification	ENSG00000170498	KISS1	LumA
chr1:204151514-204152145	Amplification	ENSG00000170498	KISS1	LumA
chr1:204213720-204214063	Amplification	ENSG00000170498	KISS1	LumA
chr1:204214246-204214392	Amplification	ENSG00000170498	KISS1	LumA
chr1:204226324-204226493	Amplification	ENSG00000170498	KISS1	LumA
chr1:204287024-204287182	Amplification	ENSG00000170498	KISS1	LumA
chr1:205321400-205321702	Amplification	ENSG00000162873	KLHDC8A	LumA
chr1:207052633-207052902	Amplification	ENSG00000182795	C1orf116	LumA
chr1:207053253-207053616	Amplification	ENSG00000182795	C1orf116	LumA
chr1:211382491-211382675	Amplification	ENSG00000082512	TRAF5	LumA
chr1:211382818-211383213	Amplification	ENSG00000082512	TRAF5	LumA
chr1:213051001-213051185	Amplification	ENSG00000174606	ANGEL2	LumA
chr1:213051310-213051548	Amplification	ENSG00000174606	ANGEL2	LumA
chr1:223364250-223364401	Amplification	ENSG00000178395	CCDC185	LumA
chr1:225875712-225876012	Amplification	ENSG00000143768	LEFTY2	LumA
chr1:225882015-225882419	Amplification	ENSG00000143768	LEFTY2	LumA
chr1:225882626-225882835	Amplification	ENSG00000143768	LEFTY2	LumA
chr1:225882968-225883119	Amplification	ENSG00000143768	LEFTY2	LumA
chr1:225923826-225924240	Amplification	ENSG00000143768	LEFTY2	LumA
chr1:225924451-225924763	Amplification	ENSG00000143768	LEFTY2	LumA
chr1:225998951-225999345	Amplification	ENSG00000143768	LEFTY2	LumA
chr1:226061841-226062477	Amplification	ENSG00000143751	SDE2	LumA
chr1:226062824-226063272	Amplification	ENSG00000143751	SDE2	LumA
chr1:228378537-228378736	Amplification	ENSG00000181218	H2AW	LumA
chr1:228406077-228406804	Amplification	ENSG00000181218	H2AW	LumA
chr1:228458377-228458642	Amplification	ENSG00000181218	H2AW	LumA
chr1:228486967-228487916	Amplification	ENSG00000181218	H2AW	LumA
chr1:229625753-229626096	Amplification	ENSG00000135763	URB2	LumA
chr1:231337663-231337814	Amplification	ENSG00000135766	EGLN1	LumA
chr1:231338012-231338471	Amplification	ENSG00000135766	EGLN1	LumA
chr1:231422410-231422666	Amplification	ENSG00000135766	EGLN1	LumA
chr1:235367459-235367712	Amplification	ENSG00000152904	GGPS1	LumA
chr1:241519099-241519741	Amplification	ENSG00000117009	KMO	LumA
chr1:241945120-241945286	Amplification	ENSG00000196289	BECN2	LumA
chr1:247332112-247332359	Amplification	ENSG00000162714	ZNF496	LumA
chr12:948902-949640	Amplification	ENSG00000250132	AC004803.1	LumA
chr12:991323-991542	Amplification	ENSG00000250132	AC004803.1	LumA
chr16:11796722-11797282	Amplification	ENSG00000171490	RSL1D1	LumA
chr16:11797572-11797855	Amplification	ENSG00000171490	RSL1D1	LumA
chr16:11851709-11852163	Amplification	ENSG00000171490	RSL1D1	LumA
chr16:11914968-11915943	Amplification	ENSG00000171490	RSL1D1	LumA
chr16:11916323-11916594	Amplification	ENSG00000171490	RSL1D1	LumA
chr16:11976776-11976969	Amplification	ENSG00000234719	NPIPB2	LumA
chr16:1288038-1288515	Amplification	ENSG00000007516	BAIAP3	LumA
chr16:1296749-1296915	Amplification	ENSG00000007516	BAIAP3	LumA
chr16:1297255-1297486	Amplification	ENSG00000007516	BAIAP3	LumA
chr16:1308726-1308986	Amplification	ENSG00000007516	BAIAP3	LumA
chr16:1309178-1310134	Amplification	ENSG00000007516	BAIAP3	LumA
chr16:1351479-1351804	Amplification	ENSG00000007516	BAIAP3	LumA
chr16:1351983-1352154	Amplification	ENSG00000007516	BAIAP3	LumA
chr16:1379162-1379640	Amplification	ENSG00000007516	BAIAP3	LumA
chr16:1414065-1414649	Amplification	ENSG00000007516	BAIAP3	LumA
chr16:1420414-1420692	Amplification	ENSG00000007516	BAIAP3	LumA
chr16:1420896-1421437	Amplification	ENSG00000007516	BAIAP3	LumA
chr16:14285357-14285786	Amplification	ENSG00000262454	MIR193BHG	LumA
chr16:1475105-1475520	Amplification	ENSG00000100726	TELO2	LumA
chr16:2154860-2155329	Amplification	ENSG00000167969	ECI1	LumA
chr16:2155781-2156020	Amplification	ENSG00000167969	ECI1	LumA
chr16:2196096-2196293	Amplification	ENSG00000167969	ECI1	LumA
chr16:2196096-2196293	Amplification	ENSG00000260778	AC009065.4	LumA
chr16:2196414-2196712	Amplification	ENSG00000167969	ECI1	LumA
chr16:2196414-2196712	Amplification	ENSG00000260778	AC009065.4	LumA
chr16:2205164-2205723	Amplification	ENSG00000260778	AC009065.4	LumA
chr16:2205164-2205723	Amplification	ENSG00000167969	ECI1	LumA
chr16:2214302-2214746	Amplification	ENSG00000167969	ECI1	LumA
chr16:2214302-2214746	Amplification	ENSG00000260778	AC009065.4	LumA
chr16:2215260-2215614	Amplification	ENSG00000167969	ECI1	LumA
chr16:2215260-2215614	Amplification	ENSG00000260778	AC009065.4	LumA
chr16:2216137-2216336	Amplification	ENSG00000167969	ECI1	LumA
chr16:2216137-2216336	Amplification	ENSG00000260778	AC009065.4	LumA
chr16:2223629-2224159	Amplification	ENSG00000167969	ECI1	LumA
chr16:2223629-2224159	Amplification	ENSG00000260778	AC009065.4	LumA
chr16:2251061-2251557	Amplification	ENSG00000260778	AC009065.4	LumA
chr16:2267595-2267834	Amplification	ENSG00000260778	AC009065.4	LumA
chr16:2267595-2267834	Amplification	ENSG00000167969	ECI1	LumA
chr16:2267944-2268788	Amplification	ENSG00000167969	ECI1	LumA
chr16:2268920-2269079	Amplification	ENSG00000167969	ECI1	LumA
chr16:2329325-2329582	Amplification	ENSG00000167969	ECI1	LumA
chr16:2329325-2329582	Amplification	ENSG00000260778	AC009065.4	LumA
chr16:2329981-2330159	Amplification	ENSG00000260778	AC009065.4	LumA
chr16:2329981-2330159	Amplification	ENSG00000167969	ECI1	LumA
chr16:2339928-2340766	Amplification	ENSG00000260778	AC009065.4	LumA
chr16:2513707-2514681	Amplification	ENSG00000279568	AC093525.9	LumA
chr16:2520408-2520949	Amplification	ENSG00000279568	AC093525.9	LumA
chr16:2531744-2531906	Amplification	ENSG00000279568	AC093525.9	LumA
chr16:2532246-2532591	Amplification	ENSG00000279568	AC093525.9	LumA
chr16:2532692-2532987	Amplification	ENSG00000279568	AC093525.9	LumA
chr16:2538039-2538357	Amplification	ENSG00000279568	AC093525.9	LumA
chr16:2551794-2551968	Amplification	ENSG00000279568	AC093525.9	LumA
chr16:2603456-2603957	Amplification	ENSG00000279568	AC093525.9	LumA
chr16:2673116-2673421	Amplification	ENSG00000279568	AC093525.9	LumA
chr16:2829716-2829978	Amplification	ENSG00000162076	FLYWCH2	LumA
chr16:2830140-2830736	Amplification	ENSG00000162076	FLYWCH2	LumA
chr16:2857603-2857922	Amplification	ENSG00000162076	FLYWCH2	LumA
chr16:2858305-2858607	Amplification	ENSG00000162076	FLYWCH2	LumA
chr16:2858788-2859007	Amplification	ENSG00000162076	FLYWCH2	LumA
chr16:2868201-2868514	Amplification	ENSG00000162076	FLYWCH2	LumA
chr16:2874543-2874934	Amplification	ENSG00000162076	FLYWCH2	LumA
chr16:2882346-2882593	Amplification	ENSG00000162076	FLYWCH2	LumA
chr16:2882819-2883099	Amplification	ENSG00000162076	FLYWCH2	LumA
chr16:2904405-2905367	Amplification	ENSG00000162076	FLYWCH2	LumA
chr16:2911948-2912488	Amplification	ENSG00000162076	FLYWCH2	LumA
chr16:2963635-2963992	Amplification	ENSG00000162076	FLYWCH2	LumA
chr16:2964627-2964773	Amplification	ENSG00000162076	FLYWCH2	LumA
chr16:2968707-2968894	Amplification	ENSG00000162076	FLYWCH2	LumA
chr16:2969373-2969729	Amplification	ENSG00000162076	FLYWCH2	LumA
chr16:2969889-2970106	Amplification	ENSG00000162076	FLYWCH2	LumA
chr16:2980125-2980370	Amplification	ENSG00000162076	FLYWCH2	LumA
chr16:2980591-2981000	Amplification	ENSG00000162076	FLYWCH2	LumA
chr16:3004204-3005139	Amplification	ENSG00000184697	CLDN6	LumA
chr16:3009635-3009894	Amplification	ENSG00000184697	CLDN6	LumA
chr16:3010168-3010422	Amplification	ENSG00000184697	CLDN6	LumA
chr16:3020377-3020917	Amplification	ENSG00000184697	CLDN6	LumA
chr16:3021084-3021380	Amplification	ENSG00000184697	CLDN6	LumA
chr16:3024036-3024319	Amplification	ENSG00000184697	CLDN6	LumA
chr16:3036473-3037015	Amplification	ENSG00000184697	CLDN6	LumA
chr16:3045381-3046416	Amplification	ENSG00000184697	CLDN6	LumA
chr16:3058891-3059355	Amplification	ENSG00000184697	CLDN6	LumA
chr16:3059632-3059805	Amplification	ENSG00000184697	CLDN6	LumA
chr16:3106153-3106565	Amplification	ENSG00000184697	CLDN6	LumA
chr16:3106927-3107118	Amplification	ENSG00000184697	CLDN6	LumA
chr16:3112613-3112918	Amplification	ENSG00000184697	CLDN6	LumA
chr16:316465-316805	Amplification	ENSG00000129925	PGAP6	LumA
chr16:317271-317483	Amplification	ENSG00000129925	PGAP6	LumA
chr16:3234785-3235070	Amplification	ENSG00000162086	ZNF75A	LumA
chr16:3235169-3235460	Amplification	ENSG00000162086	ZNF75A	LumA
chr16:324903-325066	Amplification	ENSG00000129925	PGAP6	LumA
chr16:3263949-3264486	Amplification	ENSG00000162086	ZNF75A	LumA
chr16:3264763-3265064	Amplification	ENSG00000162086	ZNF75A	LumA
chr16:326697-326843	Amplification	ENSG00000129925	PGAP6	LumA
chr16:327524-327737	Amplification	ENSG00000129925	PGAP6	LumA
chr16:3282908-3283307	Amplification	ENSG00000162086	ZNF75A	LumA
chr16:3283493-3283914	Amplification	ENSG00000162086	ZNF75A	LumA
chr16:3400607-3400954	Amplification	ENSG00000162086	ZNF75A	LumA
chr16:3401225-3401572	Amplification	ENSG00000162086	ZNF75A	LumA
chr16:3501003-3501296	Amplification	ENSG00000167984	NLRC3	LumA
chr16:351941-352687	Amplification	ENSG00000129925	PGAP6	LumA
chr16:353313-353502	Amplification	ENSG00000129925	PGAP6	LumA
chr16:3611252-3611525	Amplification	ENSG00000167984	NLRC3	LumA
chr16:3611799-3612169	Amplification	ENSG00000167984	NLRC3	LumA
chr16:370230-370483	Amplification	ENSG00000129925	PGAP6	LumA
chr16:397252-397502	Amplification	ENSG00000129925	PGAP6	LumA
chr16:401451-401691	Amplification	ENSG00000129925	PGAP6	LumA
chr16:401899-402200	Amplification	ENSG00000129925	PGAP6	LumA
chr16:402311-402482	Amplification	ENSG00000129925	PGAP6	LumA
chr16:425337-425508	Amplification	ENSG00000129925	PGAP6	LumA
chr16:425624-426314	Amplification	ENSG00000129925	PGAP6	LumA
chr16:4315720-4315899	Amplification	ENSG00000168140	VASN	LumA
chr16:4316060-4316216	Amplification	ENSG00000168140	VASN	LumA
chr16:4316276-4316438	Amplification	ENSG00000168140	VASN	LumA
chr16:4350892-4351305	Amplification	ENSG00000168140	VASN	LumA
chr16:4415930-4416595	Amplification	ENSG00000168140	VASN	LumA
chr16:4425227-4425805	Amplification	ENSG00000168140	VASN	LumA
chr16:4425890-4426144	Amplification	ENSG00000168140	VASN	LumA
chr16:4474214-4474567	Amplification	ENSG00000089486	CDIP1	LumA
chr16:4475024-4475197	Amplification	ENSG00000089486	CDIP1	LumA
chr16:4476509-4476881	Amplification	ENSG00000089486	CDIP1	LumA
chr16:450322-450603	Amplification	ENSG00000129925	PGAP6	LumA
chr16:451266-451617	Amplification	ENSG00000129925	PGAP6	LumA
chr16:4936078-4936305	Amplification	ENSG00000103184	SEC14L5	LumA
chr16:4936827-4937073	Amplification	ENSG00000103184	SEC14L5	LumA
chr16:4944637-4944831	Amplification	ENSG00000103184	SEC14L5	LumA
chr16:4957381-4957746	Amplification	ENSG00000103184	SEC14L5	LumA
chr16:5033426-5033601	Amplification	ENSG00000103184	SEC14L5	LumA
chr16:5033660-5033881	Amplification	ENSG00000103184	SEC14L5	LumA
chr16:5071853-5072100	Amplification	ENSG00000153446	C16orf89	LumA
chr16:5097238-5097781	Amplification	ENSG00000153446	C16orf89	LumA
chr16:5098633-5098922	Amplification	ENSG00000153446	C16orf89	LumA
chr16:569586-569937	Amplification	ENSG00000197562	RAB40C	LumA
chr16:569999-570320	Amplification	ENSG00000197562	RAB40C	LumA
chr16:588527-589518	Amplification	ENSG00000172366	MCRIP2	LumA
chr16:589619-589828	Amplification	ENSG00000172366	MCRIP2	LumA
chr16:590183-590489	Amplification	ENSG00000172366	MCRIP2	LumA
chr16:635940-636299	Amplification	ENSG00000197562	RAB40C	LumA
chr16:636388-636737	Amplification	ENSG00000197562	RAB40C	LumA
chr16:636812-637009	Amplification	ENSG00000197562	RAB40C	LumA
chr16:641442-641637	Amplification	ENSG00000197562	RAB40C	LumA
chr16:641887-642343	Amplification	ENSG00000197562	RAB40C	LumA
chr16:642508-642796	Amplification	ENSG00000197562	RAB40C	LumA
chr16:661145-661441	Amplification	ENSG00000197562	RAB40C	LumA
chr16:668133-668625	Amplification	ENSG00000197562	RAB40C	LumA
chr16:679546-679787	Amplification	ENSG00000197562	RAB40C	LumA
chr16:680102-680347	Amplification	ENSG00000197562	RAB40C	LumA
chr16:680464-680720	Amplification	ENSG00000197562	RAB40C	LumA
chr16:683830-684321	Amplification	ENSG00000197562	RAB40C	LumA
chr16:690011-690367	Amplification	ENSG00000172366	MCRIP2	LumA
chr16:695536-695691	Amplification	ENSG00000172366	MCRIP2	LumA
chr16:705129-705310	Amplification	ENSG00000172366	MCRIP2	LumA
chr16:705450-705784	Amplification	ENSG00000172366	MCRIP2	LumA
chr16:715132-715780	Amplification	ENSG00000172366	MCRIP2	LumA
chr16:720652-721394	Amplification	ENSG00000172366	MCRIP2	LumA
chr16:727035-728274	Amplification	ENSG00000172366	MCRIP2	LumA
chr16:80614276-80614485	Deletion	ENSG00000168589	DYNLRB2	LumA
chr16:81006531-81007426	Deletion	ENSG00000140905	GCSH	LumA
chr16:81007638-81007793	Deletion	ENSG00000140905	GCSH	LumA
chr16:81035855-81036395	Deletion	ENSG00000140905	GCSH	LumA
chr16:81076890-81077209	Deletion	ENSG00000140905	GCSH	LumA
chr16:81077311-81077724	Deletion	ENSG00000140905	GCSH	LumA
chr16:81096783-81097018	Deletion	ENSG00000140905	GCSH	LumA
chr16:81136755-81137010	Deletion	ENSG00000140905	GCSH	LumA
chr16:81181539-81181701	Deletion	ENSG00000140905	GCSH	LumA
chr16:83946661-83946815	Deletion	ENSG00000166558	SLC38A8	LumA
chr16:83947368-83947538	Deletion	ENSG00000166558	SLC38A8	LumA
chr16:83953249-83954133	Deletion	ENSG00000166558	SLC38A8	LumA
chr16:83968266-83968428	Deletion	ENSG00000166558	SLC38A8	LumA
chr16:84116444-84116897	Deletion	ENSG00000274677	AC040169.3	LumA
chr16:84117027-84117446	Deletion	ENSG00000140943	MBTPS1	LumA
chr16:84117027-84117446	Deletion	ENSG00000274677	AC040169.3	LumA
chr16:84144692-84145136	Deletion	ENSG00000274677	AC040169.3	LumA
chr16:84144692-84145136	Deletion	ENSG00000140943	MBTPS1	LumA
chr16:84176712-84177050	Deletion	ENSG00000274677	AC040169.3	LumA
chr16:84648480-84648952	Deletion	ENSG00000103187	COTL1	LumA
chr16:87777809-87778037	Deletion	ENSG00000103257	SLC7A5	LumA
chr16:87789364-87790022	Deletion	ENSG00000103257	SLC7A5	LumA
chr16:87790279-87790667	Deletion	ENSG00000103257	SLC7A5	LumA
chr16:87806449-87806929	Deletion	ENSG00000103257	SLC7A5	LumA
chr16:87853860-87854146	Deletion	ENSG00000174990	CA5A	LumA
chr16:87854574-87854753	Deletion	ENSG00000174990	CA5A	LumA
chr16:87868019-87868165	Deletion	ENSG00000174990	CA5A	LumA
chr16:87868325-87868472	Deletion	ENSG00000174990	CA5A	LumA
chr16:87868826-87868988	Deletion	ENSG00000174990	CA5A	LumA
chr16:87869186-87869456	Deletion	ENSG00000174990	CA5A	LumA
chr16:87945167-87945790	Deletion	ENSG00000174990	CA5A	LumA
chr16:87946079-87946245	Deletion	ENSG00000174990	CA5A	LumA
chr16:87950544-87950951	Deletion	ENSG00000174990	CA5A	LumA
chr16:87951068-87951332	Deletion	ENSG00000174990	CA5A	LumA
chr16:87951540-87952123	Deletion	ENSG00000174990	CA5A	LumA
chr16:88650606-88651044	Deletion	ENSG00000260617	AC138028.5	LumA
chr16:88662803-88663103	Deletion	ENSG00000260617	AC138028.5	LumA
chr16:88663338-88663659	Deletion	ENSG00000260617	AC138028.5	LumA
chr16:88686263-88686428	Deletion	ENSG00000260617	AC138028.5	LumA
chr16:88686686-88686888	Deletion	ENSG00000260617	AC138028.5	LumA
chr16:88705972-88706417	Deletion	ENSG00000260617	AC138028.5	LumA
chr16:88706526-88706782	Deletion	ENSG00000260617	AC138028.5	LumA
chr16:88769942-88770125	Deletion	ENSG00000260617	AC138028.5	LumA
chr16:88770229-88770905	Deletion	ENSG00000260617	AC138028.5	LumA
chr16:88784492-88785572	Deletion	ENSG00000260617	AC138028.5	LumA
chr16:88803329-88803619	Deletion	ENSG00000260617	AC138028.5	LumA
chr16:88803787-88804121	Deletion	ENSG00000260617	AC138028.5	LumA
chr16:88811115-88811918	Deletion	ENSG00000260617	AC138028.5	LumA
chr16:88812109-88812747	Deletion	ENSG00000260617	AC138028.5	LumA
chr16:89827967-89828334	Deletion	ENSG00000258839	MC1R	LumA
chr16:89828494-89828895	Deletion	ENSG00000258839	MC1R	LumA
chr16:89843120-89843283	Deletion	ENSG00000258839	MC1R	LumA
chr16:89872956-89873508	Deletion	ENSG00000258839	MC1R	LumA
chr16:89873570-89873947	Deletion	ENSG00000258839	MC1R	LumA
chr16:89917989-89918320	Deletion	ENSG00000177946	CENPBD1	LumA
chr16:89923013-89923247	Deletion	ENSG00000258839	MC1R	LumA
chr16:89948413-89948690	Deletion	ENSG00000258839	MC1R	LumA
chr16:89948753-89948938	Deletion	ENSG00000258839	MC1R	LumA
chr16:89972120-89973256	Deletion	ENSG00000258839	MC1R	LumA
chr16:89995193-89995454	Deletion	ENSG00000258839	MC1R	LumA
chr16:89995720-89995998	Deletion	ENSG00000258839	MC1R	LumA
chr16:90019044-90019470	Deletion	ENSG00000177946	CENPBD1	LumA
chr16:90019597-90019930	Deletion	ENSG00000177946	CENPBD1	LumA
chr16:90022725-90023028	Deletion	ENSG00000177946	CENPBD1	LumA
chr16:90047087-90047736	Deletion	ENSG00000177946	CENPBD1	LumA
chr16:90082188-90082609	Deletion	ENSG00000261172	AC133919.2	LumA
chr17:10697160-10697510	Deletion	ENSG00000266114	AC015908.4	LumA
chr17:10697685-10697915	Deletion	ENSG00000266114	AC015908.4	LumA
chr17:1628533-1629295	Deletion	ENSG00000174231	PRPF8	LumA
chr17:1628533-1629295	Deletion	ENSG00000277597	AC130343.3	LumA
chr17:1649197-1649988	Deletion	ENSG00000277597	AC130343.3	LumA
chr17:1649197-1649988	Deletion	ENSG00000174231	PRPF8	LumA
chr17:1710098-1710320	Deletion	ENSG00000277597	AC130343.3	LumA
chr17:1710098-1710320	Deletion	ENSG00000174231	PRPF8	LumA
chr17:1715609-1716082	Deletion	ENSG00000277597	AC130343.3	LumA
chr17:1715609-1716082	Deletion	ENSG00000174231	PRPF8	LumA
chr17:1716654-1717072	Deletion	ENSG00000174231	PRPF8	LumA
chr17:1716654-1717072	Deletion	ENSG00000277597	AC130343.3	LumA
chr17:1717304-1717541	Deletion	ENSG00000174231	PRPF8	LumA
chr17:1717304-1717541	Deletion	ENSG00000277597	AC130343.3	LumA
chr17:1724360-1724626	Deletion	ENSG00000277597	AC130343.3	LumA
chr17:1724360-1724626	Deletion	ENSG00000174231	PRPF8	LumA
chr17:1724721-1725083	Deletion	ENSG00000277597	AC130343.3	LumA
chr17:1724721-1725083	Deletion	ENSG00000174231	PRPF8	LumA
chr17:1945819-1946038	Deletion	ENSG00000262533	AC090617.3	LumA
chr17:1966505-1966689	Deletion	ENSG00000262533	AC090617.3	LumA
chr17:1966846-1967185	Deletion	ENSG00000262533	AC090617.3	LumA
chr17:1997938-1998112	Deletion	ENSG00000262533	AC090617.3	LumA
chr17:2023879-2024088	Deletion	ENSG00000262533	AC090617.3	LumA
chr17:2024150-2024372	Deletion	ENSG00000262533	AC090617.3	LumA
chr17:2024613-2024982	Deletion	ENSG00000262533	AC090617.3	LumA
chr17:2025123-2025292	Deletion	ENSG00000262533	AC090617.3	LumA
chr17:2030192-2030635	Deletion	ENSG00000262533	AC090617.3	LumA
chr17:2041674-2041833	Deletion	ENSG00000262533	AC090617.3	LumA
chr17:2042045-2042498	Deletion	ENSG00000262533	AC090617.3	LumA
chr17:2050093-2050419	Deletion	ENSG00000262533	AC090617.3	LumA
chr17:3049138-3049560	Deletion	ENSG00000184166	OR1D2	LumA
chr17:36183067-36183492	Amplification	ENSG00000274933	TBC1D3I	LumA
chr17:385447-385735	Deletion	ENSG00000262920	AC129507.4	LumA
chr17:385840-386158	Deletion	ENSG00000262920	AC129507.4	LumA
chr17:3892676-3892907	Deletion	ENSG00000074370	ATP2A3	LumA
chr17:3893257-3893411	Deletion	ENSG00000074370	ATP2A3	LumA
chr17:3965369-3965616	Deletion	ENSG00000074370	ATP2A3	LumA
chr17:39674765-39674929	Amplification	ENSG00000141738	GRB7	LumA
chr17:39675271-39675459	Amplification	ENSG00000141738	GRB7	LumA
chr17:39687805-39688113	Amplification	ENSG00000141738	GRB7	LumA
chr17:39688189-39688335	Amplification	ENSG00000141738	GRB7	LumA
chr17:39700082-39700324	Amplification	ENSG00000141738	GRB7	LumA
chr17:39730254-39730543	Amplification	ENSG00000141738	GRB7	LumA
chr17:409709-410003	Deletion	ENSG00000262920	AC129507.4	LumA
chr17:410364-410765	Deletion	ENSG00000262920	AC129507.4	LumA
chr17:4142681-4142924	Deletion	ENSG00000167740	CYB5D2	LumA
chr17:4514022-4514277	Deletion	ENSG00000188176	SMTNL2	LumA
chr17:4514705-4514851	Deletion	ENSG00000188176	SMTNL2	LumA
chr17:4534035-4534218	Deletion	ENSG00000188176	SMTNL2	LumA
chr17:4534712-4534934	Deletion	ENSG00000188176	SMTNL2	LumA
chr17:4554858-4555338	Deletion	ENSG00000188176	SMTNL2	LumA
chr17:4555579-4555775	Deletion	ENSG00000188176	SMTNL2	LumA
chr17:4560177-4560534	Deletion	ENSG00000188176	SMTNL2	LumA
chr17:4560713-4560941	Deletion	ENSG00000188176	SMTNL2	LumA
chr17:4638759-4639000	Deletion	ENSG00000188176	SMTNL2	LumA
chr17:4639071-4639224	Deletion	ENSG00000188176	SMTNL2	LumA
chr17:4639285-4639564	Deletion	ENSG00000188176	SMTNL2	LumA
chr17:4703540-4703734	Deletion	ENSG00000161920	MED11	LumA
chr17:4703868-4704637	Deletion	ENSG00000161920	MED11	LumA
chr17:4710138-4710359	Deletion	ENSG00000161920	MED11	LumA
chr17:4710695-4711114	Deletion	ENSG00000161920	MED11	LumA
chr17:4730841-4731252	Deletion	ENSG00000161920	MED11	LumA
chr17:4739467-4739832	Deletion	ENSG00000161920	MED11	LumA
chr17:4789304-4790347	Deletion	ENSG00000161920	MED11	LumA
chr17:4796176-4796653	Deletion	ENSG00000161920	MED11	LumA
chr17:4806674-4806943	Deletion	ENSG00000161920	MED11	LumA
chr17:4807151-4807563	Deletion	ENSG00000161920	MED11	LumA
chr17:4939562-4939977	Deletion	ENSG00000108523	RNF167	LumA
chr17:4947650-4947946	Deletion	ENSG00000108523	RNF167	LumA
chr17:4948012-4948520	Deletion	ENSG00000108523	RNF167	LumA
chr17:4949077-4949446	Deletion	ENSG00000108523	RNF167	LumA
chr17:4949602-4949960	Deletion	ENSG00000108523	RNF167	LumA
chr17:4950151-4950304	Deletion	ENSG00000108523	RNF167	LumA
chr17:4966789-4967148	Deletion	ENSG00000108523	RNF167	LumA
chr17:4967547-4967807	Deletion	ENSG00000108523	RNF167	LumA
chr17:4968001-4968580	Deletion	ENSG00000108523	RNF167	LumA
chr17:4986906-4987605	Deletion	ENSG00000108523	RNF167	LumA
chr17:4997282-4997439	Deletion	ENSG00000108523	RNF167	LumA
chr17:4997668-4997913	Deletion	ENSG00000108523	RNF167	LumA
chr17:4997991-4998585	Deletion	ENSG00000108523	RNF167	LumA
chr17:5031549-5031755	Deletion	ENSG00000108523	RNF167	LumA
chr17:5111484-5111846	Deletion	ENSG00000180787	ZFP3	LumA
chr17:5112009-5112457	Deletion	ENSG00000180787	ZFP3	LumA
chr17:5192135-5192330	Deletion	ENSG00000180626	ZNF594	LumA
chr17:59837531-59837726	Amplification	ENSG00000267637	AC040904.1	LumA
chr17:59837868-59838687	Amplification	ENSG00000267637	AC040904.1	LumA
chr17:59845889-59847331	Amplification	ENSG00000267637	AC040904.1	LumA
chr17:59853131-59853329	Amplification	ENSG00000267637	AC040904.1	LumA
chr17:59859784-59860001	Amplification	ENSG00000267637	AC040904.1	LumA
chr17:6552356-6552502	Deletion	ENSG00000108590	MED31	LumA
chr17:6556523-6556724	Deletion	ENSG00000108590	MED31	LumA
chr17:6640222-6640938	Deletion	ENSG00000108590	MED31	LumA
chr17:6641119-6641423	Deletion	ENSG00000108590	MED31	LumA
chr17:6651783-6652015	Deletion	ENSG00000108590	MED31	LumA
chr17:6657502-6657648	Deletion	ENSG00000108590	MED31	LumA
chr17:7484011-7484247	Deletion	ENSG00000233223	AC016876.1	LumA
chr17:7484416-7484600	Deletion	ENSG00000233223	AC016876.1	LumA
chr17:7484933-7485201	Deletion	ENSG00000233223	AC016876.1	LumA
chr17:7558307-7558779	Deletion	ENSG00000233223	AC016876.1	LumA
chr17:7561399-7561807	Deletion	ENSG00000233223	AC016876.1	LumA
chr17:7561938-7562376	Deletion	ENSG00000233223	AC016876.1	LumA
chr17:7572824-7573735	Deletion	ENSG00000233223	AC016876.1	LumA
chr17:7584271-7584547	Deletion	ENSG00000233223	AC016876.1	LumA
chr17:7614461-7614893	Deletion	ENSG00000233223	AC016876.1	LumA
chr17:7615414-7615599	Deletion	ENSG00000233223	AC016876.1	LumA
chr17:7835229-7835485	Deletion	ENSG00000183011	NAA38	LumA
chr17:7835823-7836339	Deletion	ENSG00000183011	NAA38	LumA
chr17:7836499-7836669	Deletion	ENSG00000183011	NAA38	LumA
chr17:7841995-7842223	Deletion	ENSG00000183011	NAA38	LumA
chr17:7842415-7842648	Deletion	ENSG00000183011	NAA38	LumA
chr17:7843716-7843933	Deletion	ENSG00000183011	NAA38	LumA
chr17:7844454-7844786	Deletion	ENSG00000183011	NAA38	LumA
chr17:7857264-7857562	Deletion	ENSG00000170037	CNTROB	LumA
chr17:7857707-7857973	Deletion	ENSG00000170037	CNTROB	LumA
chr17:7884888-7885945	Deletion	ENSG00000170037	CNTROB	LumA
chr17:7887870-7888170	Deletion	ENSG00000183011	NAA38	LumA
chr17:7915419-7915689	Deletion	ENSG00000183011	NAA38	LumA
chr17:7915991-7916390	Deletion	ENSG00000183011	NAA38	LumA
chr17:7931640-7931924	Deletion	ENSG00000183011	NAA38	LumA
chr17:7932240-7932593	Deletion	ENSG00000183011	NAA38	LumA
chr17:7951092-7951735	Deletion	ENSG00000183011	NAA38	LumA
chr17:7952166-7952501	Deletion	ENSG00000183011	NAA38	LumA
chr17:7958364-7958510	Deletion	ENSG00000170037	CNTROB	LumA
chr17:7990005-7990255	Deletion	ENSG00000170037	CNTROB	LumA
chr19:1020615-1021117	Deletion	ENSG00000064666	CNN2	LumA
chr19:1064815-1065066	Deletion	ENSG00000064666	CNN2	LumA
chr19:1074611-1074792	Deletion	ENSG00000064666	CNN2	LumA
chr19:1082910-1083139	Deletion	ENSG00000064666	CNN2	LumA
chr19:1083207-1083389	Deletion	ENSG00000064666	CNN2	LumA
chr19:1094996-1095331	Deletion	ENSG00000064666	CNN2	LumA
chr19:1104149-1104478	Deletion	ENSG00000064666	CNN2	LumA
chr19:1104583-1105037	Deletion	ENSG00000064666	CNN2	LumA
chr19:1111948-1112198	Deletion	ENSG00000064666	CNN2	LumA
chr19:1173146-1174221	Deletion	ENSG00000267493	CIRBP-AS1	LumA
chr19:1180863-1181054	Deletion	ENSG00000267493	CIRBP-AS1	LumA
chr19:1181390-1181690	Deletion	ENSG00000267493	CIRBP-AS1	LumA
chr19:1182061-1182521	Deletion	ENSG00000267493	CIRBP-AS1	LumA
chr19:1194321-1194898	Deletion	ENSG00000267493	CIRBP-AS1	LumA
chr19:1205820-1206565	Deletion	ENSG00000267493	CIRBP-AS1	LumA
chr19:1207158-1207621	Deletion	ENSG00000267493	CIRBP-AS1	LumA
chr19:1237591-1237901	Deletion	ENSG00000267493	CIRBP-AS1	LumA
chr19:1241788-1242154	Deletion	ENSG00000267493	CIRBP-AS1	LumA
chr19:1248629-1249521	Deletion	ENSG00000267493	CIRBP-AS1	LumA
chr19:1250197-1250529	Deletion	ENSG00000267493	CIRBP-AS1	LumA
chr19:1261177-1261428	Deletion	ENSG00000267493	CIRBP-AS1	LumA
chr19:1261970-1262145	Deletion	ENSG00000267493	CIRBP-AS1	LumA
chr19:1275543-1275831	Deletion	ENSG00000267493	CIRBP-AS1	LumA
chr19:1276124-1276439	Deletion	ENSG00000267493	CIRBP-AS1	LumA
chr19:1285886-1286032	Deletion	ENSG00000160953	PWWP3A	LumA
chr19:1285886-1286032	Deletion	ENSG00000267493	CIRBP-AS1	LumA
chr19:1354472-1354794	Deletion	ENSG00000267493	CIRBP-AS1	LumA
chr19:1355020-1355337	Deletion	ENSG00000267493	CIRBP-AS1	LumA
chr19:1383654-1384404	Deletion	ENSG00000160953	PWWP3A	LumA
chr19:1393803-1394129	Deletion	ENSG00000160953	PWWP3A	LumA
chr19:1394765-1394985	Deletion	ENSG00000160953	PWWP3A	LumA
chr19:1401199-1401462	Deletion	ENSG00000160953	PWWP3A	LumA
chr19:1407065-1407211	Deletion	ENSG00000160953	PWWP3A	LumA
chr19:1407597-1408668	Deletion	ENSG00000160953	PWWP3A	LumA
chr19:1414878-1415029	Deletion	ENSG00000160953	PWWP3A	LumA
chr19:1415781-1416078	Deletion	ENSG00000160953	PWWP3A	LumA
chr19:1438418-1439254	Deletion	ENSG00000160953	PWWP3A	LumA
chr19:1455250-1455433	Deletion	ENSG00000115255	REEP6	LumA
chr19:1469203-1469455	Deletion	ENSG00000115255	REEP6	LumA
chr19:1469687-1470431	Deletion	ENSG00000115255	REEP6	LumA
chr19:1478950-1479184	Deletion	ENSG00000115255	REEP6	LumA
chr19:1479270-1479624	Deletion	ENSG00000115255	REEP6	LumA
chr19:1490004-1490343	Deletion	ENSG00000115255	REEP6	LumA
chr19:1507956-1508160	Deletion	ENSG00000115255	REEP6	LumA
chr19:1512712-1513019	Deletion	ENSG00000115255	REEP6	LumA
chr19:1513373-1513949	Deletion	ENSG00000115255	REEP6	LumA
chr19:1566810-1568304	Deletion	ENSG00000115255	REEP6	LumA
chr19:1591869-1592318	Deletion	ENSG00000185988	PLK5	LumA
chr19:1592468-1592839	Deletion	ENSG00000185988	PLK5	LumA
chr19:1593057-1593231	Deletion	ENSG00000185988	PLK5	LumA
chr19:1605021-1605454	Deletion	ENSG00000185988	PLK5	LumA
chr19:1605664-1605895	Deletion	ENSG00000185988	PLK5	LumA
chr19:2151134-2151544	Deletion	ENSG00000104886	PLEKHJ1	LumA
chr19:2163914-2164506	Deletion	ENSG00000104886	PLEKHJ1	LumA
chr19:2235992-2236260	Deletion	ENSG00000104904	OAZ1	LumA
chr19:2236432-2236723	Deletion	ENSG00000104904	OAZ1	LumA
chr19:2236845-2237226	Deletion	ENSG00000104904	OAZ1	LumA
chr19:2269554-2270039	Deletion	ENSG00000104886	PLEKHJ1	LumA
chr19:2270313-2270673	Deletion	ENSG00000104886	PLEKHJ1	LumA
chr19:2328268-2328507	Deletion	ENSG00000104886	PLEKHJ1	LumA
chr19:2328690-2328943	Deletion	ENSG00000104886	PLEKHJ1	LumA
chr19:2385503-2385732	Deletion	ENSG00000130332	LSM7	LumA
chr19:2702445-2702741	Deletion	ENSG00000267001	AC006538.2	LumA
chr19:2782983-2783255	Deletion	ENSG00000267001	AC006538.2	LumA
chr19:2785564-2785803	Deletion	ENSG00000267001	AC006538.2	LumA
chr19:460046-460783	Deletion	ENSG00000141933	TPGS1	LumA
chr19:488549-489003	Deletion	ENSG00000141933	TPGS1	LumA
chr19:489206-489530	Deletion	ENSG00000141933	TPGS1	LumA
chr19:507488-507867	Deletion	ENSG00000172270	BSG	LumA
chr19:517046-517276	Deletion	ENSG00000172270	BSG	LumA
chr19:524290-524436	Deletion	ENSG00000141933	TPGS1	LumA
chr19:531164-531587	Deletion	ENSG00000141933	TPGS1	LumA
chr19:532008-532162	Deletion	ENSG00000141933	TPGS1	LumA
chr19:572597-573023	Deletion	ENSG00000141933	TPGS1	LumA
chr19:590010-590266	Deletion	ENSG00000141933	TPGS1	LumA
chr19:633300-633508	Deletion	ENSG00000172270	BSG	LumA
chr19:662797-663160	Deletion	ENSG00000172270	BSG	LumA
chr19:663488-663798	Deletion	ENSG00000172270	BSG	LumA
chr19:782435-782614	Deletion	ENSG00000197766	CFD	LumA
chr19:796704-796907	Deletion	ENSG00000197766	CFD	LumA
chr19:797437-797814	Deletion	ENSG00000197766	CFD	LumA
chr19:892824-893413	Deletion	ENSG00000197766	CFD	LumA
chr19:912785-913624	Deletion	ENSG00000197766	CFD	LumA
chr19:925208-925400	Deletion	ENSG00000197766	CFD	LumA
chr19:925459-925655	Deletion	ENSG00000197766	CFD	LumA
chr19:984037-984286	Deletion	ENSG00000064666	CNN2	LumA
chr19:984430-984776	Deletion	ENSG00000064666	CNN2	LumA
chr20:54084793-54084947	Amplification	ENSG00000019186	CYP24A1	LumA
chr20:54103779-54103961	Amplification	ENSG00000019186	CYP24A1	LumA
chr20:54122989-54123794	Amplification	ENSG00000019186	CYP24A1	LumA
chr20:54124055-54124484	Amplification	ENSG00000019186	CYP24A1	LumA
chr20:54148790-54148971	Amplification	ENSG00000019186	CYP24A1	LumA
chr20:54149323-54149756	Amplification	ENSG00000019186	CYP24A1	LumA
chr20:54174032-54174371	Amplification	ENSG00000019186	CYP24A1	LumA
chr20:54195024-54195322	Amplification	ENSG00000019186	CYP24A1	LumA
chr20:54195664-54195979	Amplification	ENSG00000019186	CYP24A1	LumA
chr20:54207798-54208662	Amplification	ENSG00000019186	CYP24A1	LumA
chr6:106325232-106325693	Amplification	ENSG00000233941	AL356859.1	LumA
chr6:106974846-106975100	Amplification	ENSG00000130349	MTRES1	LumA
chr6:106975167-106975332	Amplification	ENSG00000130349	MTRES1	LumA
chr6:107028283-107028742	Amplification	ENSG00000178409	BEND3	LumA
chr6:107114566-107114899	Amplification	ENSG00000130349	MTRES1	LumA
chr6:107115051-107115614	Amplification	ENSG00000130349	MTRES1	LumA
chr8:116874295-116874783	Amplification	ENSG00000205002	AARD	LumA
chr8:42338540-42338798	Amplification	ENSG00000078668	VDAC3	LumA
chr8:42842886-42843348	Amplification	ENSG00000120925	RNF170	LumA
chr8:42896488-42896819	Amplification	ENSG00000131931	THAP1	LumA
chr8:42896943-42897242	Amplification	ENSG00000131931	THAP1	LumA
chr8:76999794-77000080	Amplification	ENSG00000253416	AC023200.1	LumA
chr8:77000352-77000706	Amplification	ENSG00000253416	AC023200.1	LumA
chr11:77637404-77637786	Amplification	ENSG00000254985	RSF1-IT2	LumA
chr11:77637916-77638098	Amplification	ENSG00000254985	RSF1-IT2	LumA
chr1:201597402-201597833	Amplification	ENSG00000236390	AC092800.1	LumA
chr1:201598277-201598684	Amplification	ENSG00000236390	AC092800.1	LumA
chr1:201650175-201650540	Amplification	ENSG00000236390	AC092800.1	LumA
chr1:201739537-201739683	Amplification	ENSG00000236390	AC092800.1	LumA
chr1:201739924-201740701	Amplification	ENSG00000236390	AC092800.1	LumA
chr1:203089631-203089927	Amplification	ENSG00000234775	AC105940.2	LumA
chr12:948902-949640	Amplification	ENSG00000250132	AC004803.1	LumA
chr12:991323-991542	Amplification	ENSG00000250132	AC004803.1	LumA
chr16:14285357-14285786	Amplification	ENSG00000262454	MIR193BHG	LumA
chr16:2196096-2196293	Amplification	ENSG00000260778	AC009065.4	LumA
chr16:2196414-2196712	Amplification	ENSG00000260778	AC009065.4	LumA
chr16:2205164-2205723	Amplification	ENSG00000260778	AC009065.4	LumA
chr16:2214302-2214746	Amplification	ENSG00000260778	AC009065.4	LumA
chr16:2215260-2215614	Amplification	ENSG00000260778	AC009065.4	LumA
chr16:2216137-2216336	Amplification	ENSG00000260778	AC009065.4	LumA
chr16:2223629-2224159	Amplification	ENSG00000260778	AC009065.4	LumA
chr16:2251061-2251557	Amplification	ENSG00000260778	AC009065.4	LumA
chr16:2267595-2267834	Amplification	ENSG00000260778	AC009065.4	LumA
chr16:2329325-2329582	Amplification	ENSG00000260778	AC009065.4	LumA
chr16:2329981-2330159	Amplification	ENSG00000260778	AC009065.4	LumA
chr16:2339928-2340766	Amplification	ENSG00000260778	AC009065.4	LumA
chr16:2513707-2514681	Amplification	ENSG00000279568	AC093525.9	LumA
chr16:2520408-2520949	Amplification	ENSG00000279568	AC093525.9	LumA
chr16:2531744-2531906	Amplification	ENSG00000279568	AC093525.9	LumA
chr16:2532246-2532591	Amplification	ENSG00000279568	AC093525.9	LumA
chr16:2532692-2532987	Amplification	ENSG00000279568	AC093525.9	LumA
chr16:2538039-2538357	Amplification	ENSG00000279568	AC093525.9	LumA
chr16:2551794-2551968	Amplification	ENSG00000279568	AC093525.9	LumA
chr16:2603456-2603957	Amplification	ENSG00000279568	AC093525.9	LumA
chr16:2673116-2673421	Amplification	ENSG00000279568	AC093525.9	LumA
chr16:84116444-84116897	Deletion	ENSG00000274677	AC040169.3	LumA
chr16:84117027-84117446	Deletion	ENSG00000274677	AC040169.3	LumA
chr16:84144692-84145136	Deletion	ENSG00000274677	AC040169.3	LumA
chr16:84176712-84177050	Deletion	ENSG00000274677	AC040169.3	LumA
chr16:88650606-88651044	Deletion	ENSG00000260617	AC138028.5	LumA
chr16:88662803-88663103	Deletion	ENSG00000260617	AC138028.5	LumA
chr16:88663338-88663659	Deletion	ENSG00000260617	AC138028.5	LumA
chr16:88686263-88686428	Deletion	ENSG00000260617	AC138028.5	LumA
chr16:88686686-88686888	Deletion	ENSG00000260617	AC138028.5	LumA
chr16:88705972-88706417	Deletion	ENSG00000260617	AC138028.5	LumA
chr16:88706526-88706782	Deletion	ENSG00000260617	AC138028.5	LumA
chr16:88769942-88770125	Deletion	ENSG00000260617	AC138028.5	LumA
chr16:88770229-88770905	Deletion	ENSG00000260617	AC138028.5	LumA
chr16:88784492-88785572	Deletion	ENSG00000260617	AC138028.5	LumA
chr16:88803329-88803619	Deletion	ENSG00000260617	AC138028.5	LumA
chr16:88803787-88804121	Deletion	ENSG00000260617	AC138028.5	LumA
chr16:88811115-88811918	Deletion	ENSG00000260617	AC138028.5	LumA
chr16:88812109-88812747	Deletion	ENSG00000260617	AC138028.5	LumA
chr16:90082188-90082609	Deletion	ENSG00000261172	AC133919.2	LumA
chr17:10697160-10697510	Deletion	ENSG00000266114	AC015908.4	LumA
chr17:10697685-10697915	Deletion	ENSG00000266114	AC015908.4	LumA
chr17:1628533-1629295	Deletion	ENSG00000277597	AC130343.3	LumA
chr17:1649197-1649988	Deletion	ENSG00000277597	AC130343.3	LumA
chr17:1710098-1710320	Deletion	ENSG00000277597	AC130343.3	LumA
chr17:1715609-1716082	Deletion	ENSG00000277597	AC130343.3	LumA
chr17:1716654-1717072	Deletion	ENSG00000277597	AC130343.3	LumA
chr17:1717304-1717541	Deletion	ENSG00000277597	AC130343.3	LumA
chr17:1724360-1724626	Deletion	ENSG00000277597	AC130343.3	LumA
chr17:1724721-1725083	Deletion	ENSG00000277597	AC130343.3	LumA
chr17:1945819-1946038	Deletion	ENSG00000262533	AC090617.3	LumA
chr17:1966505-1966689	Deletion	ENSG00000262533	AC090617.3	LumA
chr17:1966846-1967185	Deletion	ENSG00000262533	AC090617.3	LumA
chr17:1997938-1998112	Deletion	ENSG00000262533	AC090617.3	LumA
chr17:2023879-2024088	Deletion	ENSG00000262533	AC090617.3	LumA
chr17:2024150-2024372	Deletion	ENSG00000262533	AC090617.3	LumA
chr17:2024613-2024982	Deletion	ENSG00000262533	AC090617.3	LumA
chr17:2025123-2025292	Deletion	ENSG00000262533	AC090617.3	LumA
chr17:2030192-2030635	Deletion	ENSG00000262533	AC090617.3	LumA
chr17:2041674-2041833	Deletion	ENSG00000262533	AC090617.3	LumA
chr17:2042045-2042498	Deletion	ENSG00000262533	AC090617.3	LumA
chr17:2050093-2050419	Deletion	ENSG00000262533	AC090617.3	LumA
chr17:385447-385735	Deletion	ENSG00000262920	AC129507.4	LumA
chr17:385840-386158	Deletion	ENSG00000262920	AC129507.4	LumA
chr17:409709-410003	Deletion	ENSG00000262920	AC129507.4	LumA
chr17:410364-410765	Deletion	ENSG00000262920	AC129507.4	LumA
chr17:59837531-59837726	Amplification	ENSG00000267637	AC040904.1	LumA
chr17:59837868-59838687	Amplification	ENSG00000267637	AC040904.1	LumA
chr17:59845889-59847331	Amplification	ENSG00000267637	AC040904.1	LumA
chr17:59853131-59853329	Amplification	ENSG00000267637	AC040904.1	LumA
chr17:59859784-59860001	Amplification	ENSG00000267637	AC040904.1	LumA
chr17:7484011-7484247	Deletion	ENSG00000233223	AC016876.1	LumA
chr17:7484416-7484600	Deletion	ENSG00000233223	AC016876.1	LumA
chr17:7484933-7485201	Deletion	ENSG00000233223	AC016876.1	LumA
chr17:7558307-7558779	Deletion	ENSG00000233223	AC016876.1	LumA
chr17:7561399-7561807	Deletion	ENSG00000233223	AC016876.1	LumA
chr17:7561938-7562376	Deletion	ENSG00000233223	AC016876.1	LumA
chr17:7572824-7573735	Deletion	ENSG00000233223	AC016876.1	LumA
chr17:7584271-7584547	Deletion	ENSG00000233223	AC016876.1	LumA
chr17:7614461-7614893	Deletion	ENSG00000233223	AC016876.1	LumA
chr17:7615414-7615599	Deletion	ENSG00000233223	AC016876.1	LumA
chr19:1173146-1174221	Deletion	ENSG00000267493	CIRBP-AS1	LumA
chr19:1180863-1181054	Deletion	ENSG00000267493	CIRBP-AS1	LumA
chr19:1181390-1181690	Deletion	ENSG00000267493	CIRBP-AS1	LumA
chr19:1182061-1182521	Deletion	ENSG00000267493	CIRBP-AS1	LumA
chr19:1194321-1194898	Deletion	ENSG00000267493	CIRBP-AS1	LumA
chr19:1205820-1206565	Deletion	ENSG00000267493	CIRBP-AS1	LumA
chr19:1207158-1207621	Deletion	ENSG00000267493	CIRBP-AS1	LumA
chr19:1237591-1237901	Deletion	ENSG00000267493	CIRBP-AS1	LumA
chr19:1241788-1242154	Deletion	ENSG00000267493	CIRBP-AS1	LumA
chr19:1248629-1249521	Deletion	ENSG00000267493	CIRBP-AS1	LumA
chr19:1250197-1250529	Deletion	ENSG00000267493	CIRBP-AS1	LumA
chr19:1261177-1261428	Deletion	ENSG00000267493	CIRBP-AS1	LumA
chr19:1261970-1262145	Deletion	ENSG00000267493	CIRBP-AS1	LumA
chr19:1275543-1275831	Deletion	ENSG00000267493	CIRBP-AS1	LumA
chr19:1276124-1276439	Deletion	ENSG00000267493	CIRBP-AS1	LumA
chr19:1285886-1286032	Deletion	ENSG00000267493	CIRBP-AS1	LumA
chr19:1354472-1354794	Deletion	ENSG00000267493	CIRBP-AS1	LumA
chr19:1355020-1355337	Deletion	ENSG00000267493	CIRBP-AS1	LumA
chr6:106325232-106325693	Amplification	ENSG00000233941	AL356859.1	LumA
chr8:76999794-77000080	Amplification	ENSG00000253416	AC023200.1	LumA
chr8:77000352-77000706	Amplification	ENSG00000253416	AC023200.1	LumA

## Sheet: LumB_enhancer_target
enhancer	CNV.status	ENSG ID	Symbol ID	subtype
chr11:69639250-69639507	Amplification	ENSG00000149716	LTO1	LumB
chr11:69640710-69640914	Amplification	ENSG00000149716	LTO1	LumB
chr11:69641216-69641889	Amplification	ENSG00000149716	LTO1	LumB
chr11:69643141-69643300	Amplification	ENSG00000149716	LTO1	LumB
chr11:69654070-69654462	Amplification	ENSG00000162344	FGF19	LumB
chr11:69655130-69655691	Amplification	ENSG00000162344	FGF19	LumB
chr11:69674914-69675351	Amplification	ENSG00000162344	FGF19	LumB
chr11:69675554-69675881	Amplification	ENSG00000149716	LTO1	LumB
chr11:77820141-77820727	Amplification	ENSG00000087884	AAMDC	LumB
chr1:201954880-201955127	Amplification	ENSG00000163431	LMOD1	LumB
chr1:201955522-201955874	Amplification	ENSG00000163431	LMOD1	LumB
chr1:201982686-201983347	Amplification	ENSG00000163431	LMOD1	LumB
chr1:203861580-203862246	Amplification	ENSG00000257315	ZBED6	LumB
chr1:204129259-204130313	Amplification	ENSG00000170498	KISS1	LumB
chr1:204140966-204141150	Amplification	ENSG00000170498	KISS1	LumB
chr1:204151514-204152145	Amplification	ENSG00000170498	KISS1	LumB
chr1:204213720-204214063	Amplification	ENSG00000170498	KISS1	LumB
chr1:204214246-204214392	Amplification	ENSG00000170498	KISS1	LumB
chr1:204226324-204226493	Amplification	ENSG00000170498	KISS1	LumB
chr1:204287024-204287182	Amplification	ENSG00000170498	KISS1	LumB
chr1:207052633-207052902	Amplification	ENSG00000182795	C1orf116	LumB
chr1:207053253-207053616	Amplification	ENSG00000182795	C1orf116	LumB
chr1:210292382-210292597	Amplification	ENSG00000082497	SERTAD4	LumB
chr1:210328924-210329530	Amplification	ENSG00000082497	SERTAD4	LumB
chr1:211382491-211382675	Amplification	ENSG00000082512	TRAF5	LumB
chr1:211382818-211383213	Amplification	ENSG00000082512	TRAF5	LumB
chr1:213051001-213051185	Amplification	ENSG00000174606	ANGEL2	LumB
chr1:213051310-213051548	Amplification	ENSG00000174606	ANGEL2	LumB
chr1:224114120-224114528	Amplification	ENSG00000143753	DEGS1	LumB
chr1:229508061-229508323	Amplification	ENSG00000135776	ABCB10	LumB
chr1:229508490-229508775	Amplification	ENSG00000135776	ABCB10	LumB
chr1:235367459-235367712	Amplification	ENSG00000152904	GGPS1	LumB
chr1:247332112-247332359	Amplification	ENSG00000162714	ZNF496	LumB
chr16:1288038-1288515	Amplification	ENSG00000007516	BAIAP3	LumB
chr16:1296749-1296915	Amplification	ENSG00000007516	BAIAP3	LumB
chr16:1297255-1297486	Amplification	ENSG00000007516	BAIAP3	LumB
chr16:1308726-1308986	Amplification	ENSG00000007516	BAIAP3	LumB
chr16:1309178-1310134	Amplification	ENSG00000007516	BAIAP3	LumB
chr16:1351479-1351804	Amplification	ENSG00000007516	BAIAP3	LumB
chr16:1351983-1352154	Amplification	ENSG00000007516	BAIAP3	LumB
chr16:1379162-1379640	Amplification	ENSG00000007516	BAIAP3	LumB
chr16:138142-138415	Amplification	ENSG00000188536	HBA2	LumB
chr16:138811-139196	Amplification	ENSG00000188536	HBA2	LumB
chr16:1414065-1414649	Amplification	ENSG00000007516	BAIAP3	LumB
chr16:1420414-1420692	Amplification	ENSG00000007516	BAIAP3	LumB
chr16:1420896-1421437	Amplification	ENSG00000007516	BAIAP3	LumB
chr16:181244-181493	Amplification	ENSG00000188536	HBA2	LumB
chr16:2128536-2128709	Amplification	ENSG00000182685	BRICD5	LumB
chr16:2135705-2135903	Amplification	ENSG00000182685	BRICD5	LumB
chr16:2136336-2136482	Amplification	ENSG00000182685	BRICD5	LumB
chr16:2148225-2148549	Amplification	ENSG00000182685	BRICD5	LumB
chr16:2148702-2148924	Amplification	ENSG00000182685	BRICD5	LumB
chr16:2154860-2155329	Amplification	ENSG00000182685	BRICD5	LumB
chr16:2155781-2156020	Amplification	ENSG00000182685	BRICD5	LumB
chr16:2196096-2196293	Amplification	ENSG00000182685	BRICD5	LumB
chr16:2196414-2196712	Amplification	ENSG00000182685	BRICD5	LumB
chr16:2205164-2205723	Amplification	ENSG00000182685	BRICD5	LumB
chr16:2214302-2214746	Amplification	ENSG00000182685	BRICD5	LumB
chr16:2215260-2215614	Amplification	ENSG00000182685	BRICD5	LumB
chr16:2216137-2216336	Amplification	ENSG00000182685	BRICD5	LumB
chr16:2223629-2224159	Amplification	ENSG00000182685	BRICD5	LumB
chr16:2251061-2251557	Amplification	ENSG00000182685	BRICD5	LumB
chr16:2267595-2267834	Amplification	ENSG00000182685	BRICD5	LumB
chr16:2267944-2268788	Amplification	ENSG00000182685	BRICD5	LumB
chr16:2268920-2269079	Amplification	ENSG00000182685	BRICD5	LumB
chr16:228869-229472	Amplification	ENSG00000188536	HBA2	LumB
chr16:234370-234700	Amplification	ENSG00000188536	HBA2	LumB
chr16:234842-235398	Amplification	ENSG00000188536	HBA2	LumB
chr16:2963635-2963992	Amplification	ENSG00000184697	CLDN6	LumB
chr16:2964627-2964773	Amplification	ENSG00000184697	CLDN6	LumB
chr16:2968707-2968894	Amplification	ENSG00000184697	CLDN6	LumB
chr16:2969373-2969729	Amplification	ENSG00000184697	CLDN6	LumB
chr16:2969889-2970106	Amplification	ENSG00000184697	CLDN6	LumB
chr16:2980125-2980370	Amplification	ENSG00000184697	CLDN6	LumB
chr16:2980591-2981000	Amplification	ENSG00000184697	CLDN6	LumB
chr16:3004204-3005139	Amplification	ENSG00000184697	CLDN6	LumB
chr16:3009635-3009894	Amplification	ENSG00000184697	CLDN6	LumB
chr16:3010168-3010422	Amplification	ENSG00000184697	CLDN6	LumB
chr16:3020377-3020917	Amplification	ENSG00000184697	CLDN6	LumB
chr16:3021084-3021380	Amplification	ENSG00000184697	CLDN6	LumB
chr16:3024036-3024319	Amplification	ENSG00000184697	CLDN6	LumB
chr16:3036473-3037015	Amplification	ENSG00000184697	CLDN6	LumB
chr16:3045381-3046416	Amplification	ENSG00000184697	CLDN6	LumB
chr16:3058891-3059355	Amplification	ENSG00000184697	CLDN6	LumB
chr16:3059632-3059805	Amplification	ENSG00000184697	CLDN6	LumB
chr16:3106153-3106565	Amplification	ENSG00000184697	CLDN6	LumB
chr16:3106927-3107118	Amplification	ENSG00000184697	CLDN6	LumB
chr16:3112613-3112918	Amplification	ENSG00000184697	CLDN6	LumB
chr16:3124075-3124257	Amplification	ENSG00000168124	OR1F1	LumB
chr16:3124463-3124629	Amplification	ENSG00000168124	OR1F1	LumB
chr16:3124680-3125082	Amplification	ENSG00000168124	OR1F1	LumB
chr16:3134462-3134842	Amplification	ENSG00000168124	OR1F1	LumB
chr16:3135150-3135469	Amplification	ENSG00000168124	OR1F1	LumB
chr16:3149986-3150514	Amplification	ENSG00000168124	OR1F1	LumB
chr16:3158213-3158718	Amplification	ENSG00000168124	OR1F1	LumB
chr16:3159071-3159332	Amplification	ENSG00000168124	OR1F1	LumB
chr16:316465-316805	Amplification	ENSG00000129925	PGAP6	LumB
chr16:317271-317483	Amplification	ENSG00000129925	PGAP6	LumB
chr16:3182796-3182942	Amplification	ENSG00000168124	OR1F1	LumB
chr16:3183056-3183323	Amplification	ENSG00000168124	OR1F1	LumB
chr16:3183500-3183646	Amplification	ENSG00000168124	OR1F1	LumB
chr16:3234785-3235070	Amplification	ENSG00000168124	OR1F1	LumB
chr16:3235169-3235460	Amplification	ENSG00000168124	OR1F1	LumB
chr16:324903-325066	Amplification	ENSG00000129925	PGAP6	LumB
chr16:3263949-3264486	Amplification	ENSG00000168124	OR1F1	LumB
chr16:3264763-3265064	Amplification	ENSG00000168124	OR1F1	LumB
chr16:326697-326843	Amplification	ENSG00000129925	PGAP6	LumB
chr16:327524-327737	Amplification	ENSG00000129925	PGAP6	LumB
chr16:3282908-3283307	Amplification	ENSG00000168124	OR1F1	LumB
chr16:3283493-3283914	Amplification	ENSG00000168124	OR1F1	LumB
chr16:3457392-3457939	Amplification	ENSG00000103351	CLUAP1	LumB
chr16:3458069-3458534	Amplification	ENSG00000103351	CLUAP1	LumB
chr16:3501003-3501296	Amplification	ENSG00000167984	NLRC3	LumB
chr16:351941-352687	Amplification	ENSG00000129925	PGAP6	LumB
chr16:353313-353502	Amplification	ENSG00000129925	PGAP6	LumB
chr16:3611252-3611525	Amplification	ENSG00000167984	NLRC3	LumB
chr16:3611799-3612169	Amplification	ENSG00000167984	NLRC3	LumB
chr16:370230-370483	Amplification	ENSG00000129925	PGAP6	LumB
chr16:397252-397502	Amplification	ENSG00000129925	PGAP6	LumB
chr16:401451-401691	Amplification	ENSG00000129925	PGAP6	LumB
chr16:401899-402200	Amplification	ENSG00000129925	PGAP6	LumB
chr16:402311-402482	Amplification	ENSG00000129925	PGAP6	LumB
chr16:425337-425508	Amplification	ENSG00000129925	PGAP6	LumB
chr16:425624-426314	Amplification	ENSG00000129925	PGAP6	LumB
chr16:4474214-4474567	Amplification	ENSG00000089486	CDIP1	LumB
chr16:4475024-4475197	Amplification	ENSG00000089486	CDIP1	LumB
chr16:4476509-4476881	Amplification	ENSG00000089486	CDIP1	LumB
chr16:450322-450603	Amplification	ENSG00000129925	PGAP6	LumB
chr16:451266-451617	Amplification	ENSG00000129925	PGAP6	LumB
chr16:5033426-5033601	Amplification	ENSG00000153446	C16orf89	LumB
chr16:5033660-5033881	Amplification	ENSG00000153446	C16orf89	LumB
chr16:5071853-5072100	Amplification	ENSG00000153446	C16orf89	LumB
chr16:5097238-5097781	Amplification	ENSG00000153446	C16orf89	LumB
chr16:5098633-5098922	Amplification	ENSG00000153446	C16orf89	LumB
chr16:569586-569937	Amplification	ENSG00000197562	RAB40C	LumB
chr16:569999-570320	Amplification	ENSG00000197562	RAB40C	LumB
chr16:588527-589518	Amplification	ENSG00000172366	MCRIP2	LumB
chr16:589619-589828	Amplification	ENSG00000172366	MCRIP2	LumB
chr16:590183-590489	Amplification	ENSG00000172366	MCRIP2	LumB
chr16:635940-636299	Amplification	ENSG00000197562	RAB40C	LumB
chr16:636388-636737	Amplification	ENSG00000197562	RAB40C	LumB
chr16:636812-637009	Amplification	ENSG00000197562	RAB40C	LumB
chr16:641442-641637	Amplification	ENSG00000197562	RAB40C	LumB
chr16:641887-642343	Amplification	ENSG00000197562	RAB40C	LumB
chr16:642508-642796	Amplification	ENSG00000197562	RAB40C	LumB
chr16:661145-661441	Amplification	ENSG00000197562	RAB40C	LumB
chr16:668133-668625	Amplification	ENSG00000197562	RAB40C	LumB
chr16:679546-679787	Amplification	ENSG00000197562	RAB40C	LumB
chr16:680102-680347	Amplification	ENSG00000197562	RAB40C	LumB
chr16:680464-680720	Amplification	ENSG00000197562	RAB40C	LumB
chr16:683830-684321	Amplification	ENSG00000197562	RAB40C	LumB
chr16:690011-690367	Amplification	ENSG00000172366	MCRIP2	LumB
chr16:695536-695691	Amplification	ENSG00000172366	MCRIP2	LumB
chr16:705129-705310	Amplification	ENSG00000172366	MCRIP2	LumB
chr16:705450-705784	Amplification	ENSG00000172366	MCRIP2	LumB
chr16:715132-715780	Amplification	ENSG00000172366	MCRIP2	LumB
chr16:720652-721394	Amplification	ENSG00000172366	MCRIP2	LumB
chr16:727035-728274	Amplification	ENSG00000172366	MCRIP2	LumB
chr16:77668-78096	Amplification	ENSG00000188536	HBA2	LumB
chr16:78241-78565	Amplification	ENSG00000188536	HBA2	LumB
chr16:81006531-81007426	Deletion	ENSG00000166455	C16orf46	LumB
chr16:81007638-81007793	Deletion	ENSG00000166455	C16orf46	LumB
chr16:81035855-81036395	Deletion	ENSG00000166455	C16orf46	LumB
chr16:81077311-81077724	Deletion	ENSG00000166455	C16orf46	LumB
chr16:81095852-81096290	Deletion	ENSG00000166455	C16orf46	LumB
chr16:81096783-81097018	Deletion	ENSG00000166455	C16orf46	LumB
chr16:81136755-81137010	Deletion	ENSG00000166455	C16orf46	LumB
chr16:83946661-83946815	Deletion	ENSG00000166558	SLC38A8	LumB
chr16:83947368-83947538	Deletion	ENSG00000166558	SLC38A8	LumB
chr16:83953249-83954133	Deletion	ENSG00000166558	SLC38A8	LumB
chr16:83968266-83968428	Deletion	ENSG00000166558	SLC38A8	LumB
chr16:84648480-84648952	Deletion	ENSG00000103187	COTL1	LumB
chr17:1087239-1087461	Deletion	ENSG00000177370	TIMM22	LumB
chr17:1087580-1087905	Deletion	ENSG00000177370	TIMM22	LumB
chr17:1088103-1088355	Deletion	ENSG00000177370	TIMM22	LumB
chr17:15563384-15563612	Deletion	ENSG00000251537	AC005324.2	LumB
chr17:15659251-15659404	Deletion	ENSG00000251537	AC005324.2	LumB
chr17:15699754-15700011	Deletion	ENSG00000221926	TRIM16	LumB
chr17:1628533-1629295	Deletion	ENSG00000174231	PRPF8	LumB
chr17:1649197-1649988	Deletion	ENSG00000174231	PRPF8	LumB
chr17:16535481-16535634	Deletion	ENSG00000141040	ZNF287	LumB
chr17:16535897-16536594	Deletion	ENSG00000141040	ZNF287	LumB
chr17:16589248-16589422	Deletion	ENSG00000141040	ZNF287	LumB
chr17:1710098-1710320	Deletion	ENSG00000174231	PRPF8	LumB
chr17:1715609-1716082	Deletion	ENSG00000174231	PRPF8	LumB
chr17:1716654-1717072	Deletion	ENSG00000174231	PRPF8	LumB
chr17:1717304-1717541	Deletion	ENSG00000174231	PRPF8	LumB
chr17:1724360-1724626	Deletion	ENSG00000174231	PRPF8	LumB
chr17:1724721-1725083	Deletion	ENSG00000174231	PRPF8	LumB
chr17:3049138-3049560	Deletion	ENSG00000184166	OR1D2	LumB
chr17:4514022-4514277	Deletion	ENSG00000188176	SMTNL2	LumB
chr17:4514705-4514851	Deletion	ENSG00000188176	SMTNL2	LumB
chr17:4534035-4534218	Deletion	ENSG00000188176	SMTNL2	LumB
chr17:4534712-4534934	Deletion	ENSG00000188176	SMTNL2	LumB
chr17:4554858-4555338	Deletion	ENSG00000188176	SMTNL2	LumB
chr17:4555579-4555775	Deletion	ENSG00000188176	SMTNL2	LumB
chr17:4560177-4560534	Deletion	ENSG00000188176	SMTNL2	LumB
chr17:4560713-4560941	Deletion	ENSG00000188176	SMTNL2	LumB
chr17:4584234-4584395	Deletion	ENSG00000161905	ALOX15	LumB
chr17:4584597-4585137	Deletion	ENSG00000161905	ALOX15	LumB
chr17:4638759-4639000	Deletion	ENSG00000188176	SMTNL2	LumB
chr17:4639071-4639224	Deletion	ENSG00000188176	SMTNL2	LumB
chr17:4639285-4639564	Deletion	ENSG00000188176	SMTNL2	LumB
chr17:4703540-4703734	Deletion	ENSG00000161905	ALOX15	LumB
chr17:4703868-4704637	Deletion	ENSG00000161905	ALOX15	LumB
chr17:4710138-4710359	Deletion	ENSG00000161905	ALOX15	LumB
chr17:4710695-4711114	Deletion	ENSG00000161905	ALOX15	LumB
chr17:4730841-4731252	Deletion	ENSG00000161905	ALOX15	LumB
chr17:4939562-4939977	Deletion	ENSG00000091640	SPAG7	LumB
chr17:4940180-4940559	Deletion	ENSG00000091640	SPAG7	LumB
chr17:4947650-4947946	Deletion	ENSG00000091640	SPAG7	LumB
chr17:4948012-4948520	Deletion	ENSG00000091640	SPAG7	LumB
chr17:4949077-4949446	Deletion	ENSG00000091640	SPAG7	LumB
chr17:4949602-4949960	Deletion	ENSG00000091640	SPAG7	LumB
chr17:4950151-4950304	Deletion	ENSG00000091640	SPAG7	LumB
chr17:4966789-4967148	Deletion	ENSG00000108509	CAMTA2	LumB
chr17:4967547-4967807	Deletion	ENSG00000108509	CAMTA2	LumB
chr17:4968001-4968580	Deletion	ENSG00000091640	SPAG7	LumB
chr17:4986906-4987605	Deletion	ENSG00000091640	SPAG7	LumB
chr17:4997282-4997439	Deletion	ENSG00000091640	SPAG7	LumB
chr17:4997668-4997913	Deletion	ENSG00000091640	SPAG7	LumB
chr17:4997991-4998585	Deletion	ENSG00000091640	SPAG7	LumB
chr17:5031549-5031755	Deletion	ENSG00000091640	SPAG7	LumB
chr17:5111484-5111846	Deletion	ENSG00000180626	ZNF594	LumB
chr17:5112009-5112457	Deletion	ENSG00000180626	ZNF594	LumB
chr17:5192135-5192330	Deletion	ENSG00000180626	ZNF594	LumB
chr17:7012188-7012948	Deletion	ENSG00000258315	C17orf49	LumB
chr17:7019884-7020100	Deletion	ENSG00000258315	C17orf49	LumB
chr17:7035594-7035787	Deletion	ENSG00000258315	C17orf49	LumB
chr17:7036105-7036395	Deletion	ENSG00000258315	C17orf49	LumB
chr17:7177807-7178016	Deletion	ENSG00000161944	ASGR2	LumB
chr17:7219877-7220380	Deletion	ENSG00000132522	GPS2	LumB
chr17:7220711-7221029	Deletion	ENSG00000132522	GPS2	LumB
chr17:7234063-7234522	Deletion	ENSG00000132522	GPS2	LumB
chr17:7237945-7238582	Deletion	ENSG00000132522	GPS2	LumB
chr17:7238864-7239452	Deletion	ENSG00000132522	GPS2	LumB
chr17:7242154-7242346	Deletion	ENSG00000132522	GPS2	LumB
chr17:7242639-7242804	Deletion	ENSG00000132522	GPS2	LumB
chr17:7251220-7251601	Deletion	ENSG00000132522	GPS2	LumB
chr17:7251749-7251965	Deletion	ENSG00000132522	GPS2	LumB
chr17:7252204-7252743	Deletion	ENSG00000132522	GPS2	LumB
chr17:7261233-7262099	Deletion	ENSG00000132522	GPS2	LumB
chr17:7262175-7262448	Deletion	ENSG00000132522	GPS2	LumB
chr17:7262799-7262980	Deletion	ENSG00000132522	GPS2	LumB
chr17:7280934-7281177	Deletion	ENSG00000132522	GPS2	LumB
chr17:7294174-7294565	Deletion	ENSG00000132522	GPS2	LumB
chr17:7295040-7295207	Deletion	ENSG00000132522	GPS2	LumB
chr17:7306920-7307145	Deletion	ENSG00000132522	GPS2	LumB
chr17:7307591-7308712	Deletion	ENSG00000132522	GPS2	LumB
chr17:7329104-7329610	Deletion	ENSG00000132522	GPS2	LumB
chr17:7329791-7330072	Deletion	ENSG00000132522	GPS2	LumB
chr17:7351144-7351956	Deletion	ENSG00000132522	GPS2	LumB
chr17:7352191-7352485	Deletion	ENSG00000132522	GPS2	LumB
chr17:7381003-7381462	Deletion	ENSG00000132522	GPS2	LumB
chr17:7394257-7394527	Deletion	ENSG00000132522	GPS2	LumB
chr17:7394630-7395262	Deletion	ENSG00000132522	GPS2	LumB
chr17:7403851-7404086	Deletion	ENSG00000132522	GPS2	LumB
chr17:7404643-7404954	Deletion	ENSG00000132522	GPS2	LumB
chr17:7835229-7835485	Deletion	ENSG00000167874	TMEM88	LumB
chr17:7835823-7836339	Deletion	ENSG00000167874	TMEM88	LumB
chr17:7836499-7836669	Deletion	ENSG00000167874	TMEM88	LumB
chr17:7841995-7842223	Deletion	ENSG00000167874	TMEM88	LumB
chr17:7842415-7842648	Deletion	ENSG00000167874	TMEM88	LumB
chr17:7843716-7843933	Deletion	ENSG00000167874	TMEM88	LumB
chr17:7844454-7844786	Deletion	ENSG00000167874	TMEM88	LumB
chr17:7857264-7857562	Deletion	ENSG00000167874	TMEM88	LumB
chr17:7857707-7857973	Deletion	ENSG00000167874	TMEM88	LumB
chr17:7884888-7885945	Deletion	ENSG00000167874	TMEM88	LumB
chr17:7887870-7888170	Deletion	ENSG00000167874	TMEM88	LumB
chr17:7915419-7915689	Deletion	ENSG00000167874	TMEM88	LumB
chr17:7915991-7916390	Deletion	ENSG00000167874	TMEM88	LumB
chr17:7931640-7931924	Deletion	ENSG00000167874	TMEM88	LumB
chr17:7932240-7932593	Deletion	ENSG00000167874	TMEM88	LumB
chr17:7951092-7951735	Deletion	ENSG00000167874	TMEM88	LumB
chr17:7952166-7952501	Deletion	ENSG00000167874	TMEM88	LumB
chr17:8118603-8118871	Deletion	ENSG00000178999	AURKB	LumB
chr17:8139114-8139351	Deletion	ENSG00000178999	AURKB	LumB
chr17:8157020-8157257	Deletion	ENSG00000178999	AURKB	LumB
chr17:8162448-8163300	Deletion	ENSG00000178999	AURKB	LumB
chr17:8173589-8173839	Deletion	ENSG00000178999	AURKB	LumB
chr17:8176519-8176708	Deletion	ENSG00000178999	AURKB	LumB
chr17:8189567-8190163	Deletion	ENSG00000178999	AURKB	LumB
chr17:8200333-8200528	Deletion	ENSG00000178999	AURKB	LumB
chr17:8210796-8210963	Deletion	ENSG00000178999	AURKB	LumB
chr17:8221258-8221411	Deletion	ENSG00000178999	AURKB	LumB
chr17:8222896-8223097	Deletion	ENSG00000178999	AURKB	LumB
chr17:8223193-8223451	Deletion	ENSG00000178999	AURKB	LumB
chr17:8223592-8223866	Deletion	ENSG00000178999	AURKB	LumB
chr17:8247672-8247980	Deletion	ENSG00000178999	AURKB	LumB
chr17:8248577-8248827	Deletion	ENSG00000178999	AURKB	LumB
chr17:8248915-8249169	Deletion	ENSG00000178999	AURKB	LumB
chr17:8249371-8249744	Deletion	ENSG00000178999	AURKB	LumB
chr17:8288080-8288553	Deletion	ENSG00000178999	AURKB	LumB
chr17:8288720-8289026	Deletion	ENSG00000178999	AURKB	LumB
chr17:8295480-8295713	Deletion	ENSG00000178999	AURKB	LumB
chr17:8376301-8376712	Deletion	ENSG00000184650	ODF4	LumB
chr17:8383397-8383586	Deletion	ENSG00000184650	ODF4	LumB
chr17:8383741-8384008	Deletion	ENSG00000184650	ODF4	LumB
chr17:8435978-8436550	Deletion	ENSG00000184650	ODF4	LumB
chr17:8965853-8966067	Deletion	ENSG00000141506	PIK3R5	LumB
chr19:1401199-1401462	Deletion	ENSG00000115255	REEP6	LumB
chr19:1407065-1407211	Deletion	ENSG00000115255	REEP6	LumB
chr19:1407597-1408668	Deletion	ENSG00000115255	REEP6	LumB
chr19:1414878-1415029	Deletion	ENSG00000115255	REEP6	LumB
chr19:1415781-1416078	Deletion	ENSG00000115255	REEP6	LumB
chr19:1438418-1439254	Deletion	ENSG00000115255	REEP6	LumB
chr19:1455250-1455433	Deletion	ENSG00000115255	REEP6	LumB
chr19:1469203-1469455	Deletion	ENSG00000115255	REEP6	LumB
chr19:1469687-1470431	Deletion	ENSG00000115255	REEP6	LumB
chr19:1478950-1479184	Deletion	ENSG00000115255	REEP6	LumB
chr19:1479270-1479624	Deletion	ENSG00000115255	REEP6	LumB
chr19:1490004-1490343	Deletion	ENSG00000115255	REEP6	LumB
chr19:1507956-1508160	Deletion	ENSG00000115255	REEP6	LumB
chr19:1512712-1513019	Deletion	ENSG00000115255	REEP6	LumB
chr19:1513373-1513949	Deletion	ENSG00000115255	REEP6	LumB
chr19:1566810-1568304	Deletion	ENSG00000115255	REEP6	LumB
chr19:1591869-1592318	Deletion	ENSG00000185988	PLK5	LumB
chr19:1592468-1592839	Deletion	ENSG00000185988	PLK5	LumB
chr19:1593057-1593231	Deletion	ENSG00000185988	PLK5	LumB
chr19:1605021-1605454	Deletion	ENSG00000185988	PLK5	LumB
chr19:1605664-1605895	Deletion	ENSG00000185988	PLK5	LumB
chr19:2235992-2236260	Deletion	ENSG00000167476	JSRP1	LumB
chr19:2236432-2236723	Deletion	ENSG00000167476	JSRP1	LumB
chr19:2236845-2237226	Deletion	ENSG00000167476	JSRP1	LumB
chr19:2269554-2270039	Deletion	ENSG00000130332	LSM7	LumB
chr19:2270313-2270673	Deletion	ENSG00000167476	JSRP1	LumB
chr19:2328268-2328507	Deletion	ENSG00000167476	JSRP1	LumB
chr19:2328690-2328943	Deletion	ENSG00000167476	JSRP1	LumB
chr19:2385503-2385732	Deletion	ENSG00000130332	LSM7	LumB
chr19:2702445-2702741	Deletion	ENSG00000176490	DIRAS1	LumB
chr19:2739827-2740015	Deletion	ENSG00000176490	DIRAS1	LumB
chr19:2782983-2783255	Deletion	ENSG00000176490	DIRAS1	LumB
chr19:2785564-2785803	Deletion	ENSG00000176490	DIRAS1	LumB
chr19:2819906-2820305	Deletion	ENSG00000172009	THOP1	LumB
chr19:2840857-2841229	Deletion	ENSG00000172009	THOP1	LumB
chr19:2841570-2841874	Deletion	ENSG00000172009	THOP1	LumB
chr19:460046-460783	Deletion	ENSG00000141933	TPGS1	LumB
chr19:488549-489003	Deletion	ENSG00000141933	TPGS1	LumB
chr19:489206-489530	Deletion	ENSG00000141933	TPGS1	LumB
chr19:507488-507867	Deletion	ENSG00000197540	GZMM	LumB
chr19:517046-517276	Deletion	ENSG00000197540	GZMM	LumB
chr19:524290-524436	Deletion	ENSG00000141933	TPGS1	LumB
chr19:531164-531587	Deletion	ENSG00000141933	TPGS1	LumB
chr19:532008-532162	Deletion	ENSG00000141933	TPGS1	LumB
chr19:572597-573023	Deletion	ENSG00000141933	TPGS1	LumB
chr19:590010-590266	Deletion	ENSG00000141933	TPGS1	LumB
chr19:633300-633508	Deletion	ENSG00000197540	GZMM	LumB
chr19:796704-796907	Deletion	ENSG00000175221	MED16	LumB
chr19:797437-797814	Deletion	ENSG00000175221	MED16	LumB
chr19:860688-860976	Deletion	ENSG00000175221	MED16	LumB
chr19:912785-913624	Deletion	ENSG00000175221	MED16	LumB
chr19:925208-925400	Deletion	ENSG00000175221	MED16	LumB
chr19:925459-925655	Deletion	ENSG00000175221	MED16	LumB
chr6:106913444-106913625	Amplification	ENSG00000272398	CD24	LumB
chr6:106913767-106913933	Amplification	ENSG00000272398	CD24	LumB
chr6:106974846-106975100	Amplification	ENSG00000130349	MTRES1	LumB
chr6:106975167-106975332	Amplification	ENSG00000130349	MTRES1	LumB
chr6:107028283-107028742	Amplification	ENSG00000272398	CD24	LumB
chr6:107114566-107114899	Amplification	ENSG00000130349	MTRES1	LumB
chr6:107115051-107115614	Amplification	ENSG00000130349	MTRES1	LumB
chr9:22009063-22009239	Deletion	ENSG00000147889	CDKN2A	LumB
chr1:16895744-16895965	Deletion	ENSG00000238142	BX284668.5	LumB
chr1:16895744-16895965	Deletion	ENSG00000238142	BX284668.5	LumB
chr1:16895744-16895965	Amplification	ENSG00000238142	BX284668.5	LumB
chr1:16895744-16895965	Amplification	ENSG00000238142	BX284668.5	LumB
chr1:16904574-16904776	Amplification	ENSG00000238142	BX284668.5	LumB
chr1:16904908-16905208	Amplification	ENSG00000238142	BX284668.5	LumB
chr1:16914138-16914549	Amplification	ENSG00000238142	BX284668.5	LumB
chr1:201597402-201597833	Amplification	ENSG00000236390	AC092800.1	LumB
chr1:201598277-201598684	Amplification	ENSG00000236390	AC092800.1	LumB
chr1:201650175-201650540	Amplification	ENSG00000236390	AC092800.1	LumB
chr1:201739537-201739683	Amplification	ENSG00000236390	AC092800.1	LumB
chr1:201739924-201740701	Amplification	ENSG00000236390	AC092800.1	LumB
chr1:228139684-228139831	Amplification	ENSG00000162913	OBSCN-AS1	LumB
chr1:228140328-228140634	Amplification	ENSG00000162913	OBSCN-AS1	LumB
chr1:228165736-228166072	Amplification	ENSG00000162913	OBSCN-AS1	LumB
chr1:228174666-228174924	Amplification	ENSG00000162913	OBSCN-AS1	LumB
chr16:2776923-2778149	Amplification	ENSG00000263325	AC003965.2	LumB
chr16:2829716-2829978	Amplification	ENSG00000263325	AC003965.2	LumB
chr16:2830140-2830736	Amplification	ENSG00000263325	AC003965.2	LumB
chr16:2868201-2868514	Amplification	ENSG00000263325	AC003965.2	LumB
chr16:2874543-2874934	Amplification	ENSG00000263325	AC003965.2	LumB
chr16:2882346-2882593	Amplification	ENSG00000263325	AC003965.2	LumB
chr16:2882819-2883099	Amplification	ENSG00000263325	AC003965.2	LumB
chr16:2883283-2883658	Amplification	ENSG00000263325	AC003965.2	LumB
chr16:2904405-2905367	Amplification	ENSG00000263325	AC003965.2	LumB
chr16:2911948-2912488	Amplification	ENSG00000263325	AC003965.2	LumB
chr16:88650606-88651044	Deletion	ENSG00000260617	AC138028.5	LumB
chr16:88662803-88663103	Deletion	ENSG00000260617	AC138028.5	LumB
chr16:88663338-88663659	Deletion	ENSG00000260617	AC138028.5	LumB
chr16:88686263-88686428	Deletion	ENSG00000260617	AC138028.5	LumB
chr16:88686686-88686888	Deletion	ENSG00000260617	AC138028.5	LumB
chr16:88705972-88706417	Deletion	ENSG00000260617	AC138028.5	LumB
chr16:88706526-88706782	Deletion	ENSG00000260617	AC138028.5	LumB
chr16:88769942-88770125	Deletion	ENSG00000260617	AC138028.5	LumB
chr16:88770229-88770905	Deletion	ENSG00000260617	AC138028.5	LumB
chr16:88784492-88785572	Deletion	ENSG00000260617	AC138028.5	LumB
chr16:88803329-88803619	Deletion	ENSG00000260617	AC138028.5	LumB
chr16:88803787-88804121	Deletion	ENSG00000260617	AC138028.5	LumB
chr16:88811115-88811918	Deletion	ENSG00000260617	AC138028.5	LumB
chr16:88812109-88812747	Deletion	ENSG00000260617	AC138028.5	LumB
chr17:10697160-10697510	Deletion	ENSG00000266114	AC015908.4	LumB
chr17:10697685-10697915	Deletion	ENSG00000266114	AC015908.4	LumB
chr17:1945819-1946038	Deletion	ENSG00000262533	AC090617.3	LumB
chr17:1966505-1966689	Deletion	ENSG00000262533	AC090617.3	LumB
chr17:1966846-1967185	Deletion	ENSG00000262533	AC090617.3	LumB
chr17:1997938-1998112	Deletion	ENSG00000262533	AC090617.3	LumB
chr17:2023879-2024088	Deletion	ENSG00000262533	AC090617.3	LumB
chr17:2024150-2024372	Deletion	ENSG00000262533	AC090617.3	LumB
chr17:2024613-2024982	Deletion	ENSG00000262533	AC090617.3	LumB
chr17:2025123-2025292	Deletion	ENSG00000262533	AC090617.3	LumB
chr17:2030192-2030635	Deletion	ENSG00000262533	AC090617.3	LumB
chr17:2041674-2041833	Deletion	ENSG00000262533	AC090617.3	LumB
chr17:2042045-2042498	Deletion	ENSG00000262533	AC090617.3	LumB
chr17:2050093-2050419	Deletion	ENSG00000262533	AC090617.3	LumB
chr17:385447-385735	Deletion	ENSG00000262920	AC129507.4	LumB
chr17:385840-386158	Deletion	ENSG00000262920	AC129507.4	LumB
chr17:409709-410003	Deletion	ENSG00000262920	AC129507.4	LumB
chr17:410364-410765	Deletion	ENSG00000262920	AC129507.4	LumB
chr17:7484011-7484247	Deletion	ENSG00000233223	AC016876.1	LumB
chr17:7484416-7484600	Deletion	ENSG00000233223	AC016876.1	LumB
chr17:7484933-7485201	Deletion	ENSG00000233223	AC016876.1	LumB
chr17:7558307-7558779	Deletion	ENSG00000233223	AC016876.1	LumB
chr17:7561399-7561807	Deletion	ENSG00000233223	AC016876.1	LumB
chr17:7561938-7562376	Deletion	ENSG00000233223	AC016876.1	LumB
chr17:7572824-7573735	Deletion	ENSG00000233223	AC016876.1	LumB
chr17:7584271-7584547	Deletion	ENSG00000233223	AC016876.1	LumB
chr17:7614461-7614893	Deletion	ENSG00000233223	AC016876.1	LumB
chr17:7615414-7615599	Deletion	ENSG00000233223	AC016876.1	LumB
chr19:1383654-1384404	Deletion	ENSG00000267317	AC027307.2	LumB
chr19:1393803-1394129	Deletion	ENSG00000267317	AC027307.2	LumB
chr19:1394765-1394985	Deletion	ENSG00000267317	AC027307.2	LumB
chr19:1401199-1401462	Deletion	ENSG00000267317	AC027307.2	LumB
chr19:1407065-1407211	Deletion	ENSG00000267317	AC027307.2	LumB
chr19:1407597-1408668	Deletion	ENSG00000267317	AC027307.2	LumB
chr19:1414878-1415029	Deletion	ENSG00000267317	AC027307.2	LumB
chr19:1415781-1416078	Deletion	ENSG00000267317	AC027307.2	LumB
chr19:1438418-1439254	Deletion	ENSG00000267317	AC027307.2	LumB
chr19:1455250-1455433	Deletion	ENSG00000267317	AC027307.2	LumB
chr19:1469203-1469455	Deletion	ENSG00000267317	AC027307.2	LumB
chr19:1469687-1470431	Deletion	ENSG00000267317	AC027307.2	LumB
chr19:1478950-1479184	Deletion	ENSG00000267317	AC027307.2	LumB
chr19:1479270-1479624	Deletion	ENSG00000267317	AC027307.2	LumB
chr19:1490004-1490343	Deletion	ENSG00000267317	AC027307.2	LumB
chr19:1507956-1508160	Deletion	ENSG00000267317	AC027307.2	LumB
chr19:1512712-1513019	Deletion	ENSG00000267317	AC027307.2	LumB
chr19:1513373-1513949	Deletion	ENSG00000267317	AC027307.2	LumB
chr19:1566810-1568304	Deletion	ENSG00000279009	AC005943.2	LumB
chr19:1591869-1592318	Deletion	ENSG00000279009	AC005943.2	LumB
chr19:1592468-1592839	Deletion	ENSG00000279009	AC005943.2	LumB
chr19:1593057-1593231	Deletion	ENSG00000279009	AC005943.2	LumB
chr19:1605021-1605454	Deletion	ENSG00000279009	AC005943.2	LumB
chr19:1605664-1605895	Deletion	ENSG00000279009	AC005943.2	LumB
chr19:1651924-1652586	Deletion	ENSG00000279009	AC005943.2	LumB
chr19:1652664-1652928	Deletion	ENSG00000279009	AC005943.2	LumB
chr19:1653196-1653342	Deletion	ENSG00000279009	AC005943.2	LumB
chr19:1659096-1659412	Deletion	ENSG00000279009	AC005943.2	LumB
chr19:1672180-1672390	Deletion	ENSG00000279009	AC005943.2	LumB
chr6:106325232-106325693	Amplification	ENSG00000233941	AL356859.1	LumB
